# Supplementary material for: Control of replication and gene expression by ADP-ribosylation of DNA in Mycobacterium tuberculosis
Source: EMBO J. 2025 May 8;44(12):3468–91. doi: 10.1038/s44318-025-00451-y (PMC12170906; doi:10.1038/s44318-025-00451-y)
Supplement: Supplementary file 2 — Table EV2 [file 44318_2025_451_MOESM2_ESM.xlsx]

## Sheet: Legend
Table EV2. Oligonucleotides used for darG and non-target sgRNA; ADP-ribosylation assays with DarT;in vitro transcription with M. tuberculosis RNAP; and EMSA assays with M. tuberculosis ZUR.

## Sheet: Oligonucleotides
rrna sites (used in Fig 3A, blue indicates -10)	Sequence (5'->3')
Rrna_-10site_center_F	ggatttgtattagactggcagggtcg
Rrna_-10site_center_R	cgaccctgccagtctaatacaaatcc
Rrna_-10site_left_F	ctccattgccggatttgtattagact
Rrna_-10site_left_R	agtctaatacaaatccggcaatggag
Rrna_-10site_right_F	tagactggcagggtcgccccgaagcg
Rrna_-10site_right_R	cgcttcggggcgaccctgccagtcta
Rrna_-35site_F	ccgaacctggtcttgactccattgcc
Rrna_-35site_R	ggcaatggagtcaagaccaggttcgg
rrna promoter sequences (used in Fig 3B)
WT F (Sequence (5'->3')) non-template rrnAP3	ctatggatgaccgaacctggtcttgactccattgccggatttgtattagactggcagggtcgccccgaagcgggcggaaacaagcaagcgtgttgtttgagaactc
WT R (Sequence (3'->5')) template rrnAP3	gatacctactggcttggaccagaactgaggtaacggcctaaacataatctgaccgtcccagcggggcttcgcccgcctttgttcgttcgcacaacaaactcttgag
Mut2 F (Base change to test ADPr on template strand) Sequence (5'->3') non-template rrnAP3+	ctatggatgaccgaacctggtcttgactccattgccggatttgtattagactggcagggtcgccccgaagcgggcggaaaaaagcaagcgtgttgtttgagaactc
Mut2 R (Base change to test ADPr on template strand) Sequence (3'->5') template rrnAP3+	gatacctactggcttggaccagaactgaggtaacggcctaaacataatctgaccgtcccagcggggcttcgcccgccttttttcgttcgcacaacaaactcttgag
Zur site oligos (Fig 4B)	Sequence (5'->3')
DarT_Substrate103_rpmB2	tccttatcgataacagttttcattattg
DarT_Substrate104_rpmB1	accttattgaaaatgattgccattaaac
DarT_Substrate105_Ppe3	gtggtaatgaaaatcatgttcatcagtc
DarT_Substrate106_eccA3	tccataatgaaaatcatgttcagtaagc
DarT_Substrate107_Rv0106	agcctgttgaaaatagttttcgacaacc
DarT_Substrate108_Rv2059	ggcttattgaaaatcattttcgacaaca
DarT_Substrate109_Rv2990c	cctagtttgaaaatgaatatcgtttgct
oligos for Zur EMSA (Fig 4C)	Sequence (5'->3')
Rv2059LongF	ccttccttcgaagctcggcttattgaaaatcattttcgacaacagctaggtggcactgta
Rv2059LongR	tacagtgccacctagctgttgtcgaaaatgattttcaataagccgagcttcgaaggaagg
Rmpb2LongF	gctaggtggcactgtaccgtcgacgtcgcaataatgaaaactgttatcgataaggaggac
Rmpb2LongR	gtcctccttatcgataacagttttcattattgcgacgtcgacggtacagtgccacctagc
sgRNA oligos in pLJR965	Sequence (5'->3')
DarG1-upper	gggagagcgcttcggtgtcagccc
DarG1-lower	aaacgggctgacaccgaagcgctc
Non-target-upper	gggagcatccggagcccgtccgttaa
Non-target-lower	aaacttaacggacgggctccggatgc
