# Supplementary material for: Control of replication and gene expression by ADP-ribosylation of DNA in Mycobacterium tuberculosis
Source: EMBO J. 2025 May 8;44(12):3468–91. doi: 10.1038/s44318-025-00451-y (PMC12170906; doi:10.1038/s44318-025-00451-y)
Supplement: Supplementary file 4 — Dataset EV1 [file 44318_2025_451_MOESM4_ESM.xlsx]

## Sheet: Legend
Dataset EV1. ADPr-Seq showing ADP-ribosylated genomic DNA fragments in DarG-knockdown M. bovis BCG darG-sgRNA. (DarG-knockdown deregulates the DarT ADP-ribosyl transferase.)
Alu1 fragment = Alu1 restriction fragments of gDNA
Alu1 digested gDNA from ATC induced M. bovis BCG darG-sgRNA (knockdown) and non-induced M. bovis BCG darG-sgRNA were immuno-affinity purified for ADP-ribosylated DNA
Thymine-ADP-ribose enrichment = log((ADP-ribose-DNA enrichment of ATC-induced BCG darG-sgRNA relative to unenriched input) / (ADP-ribose-DNA enrichment of uninduced BCG darG-sgRNA
P value and FDR derived from negative binomial generalised linear regression
Gene and Mbgene indicates gDNA fragment identity mapped to genes on the M. bovis AF2122/97 geneome
Sequence data files available Gene Expression Omnibus GSE283123

## Sheet: analysis_prd_v5_fdr_annotated
ADPr-Seq	Thymine-ADP-ribose enrichment = log((ADP-ribose-DNA enrichment of ATC-induced BCG darG-sgRNA relative to unenriched input) / (ADP-ribose-DNA enrichment of uninduced BCG darG-sgRNA relative to unenriched input))
Alu1 fragment	start	end	frag_length	Thymine-ADP-ribose enrichment	P value	FDR	Gene	Mbgene	Orientation	P.accession	Names
fragment_1	0	204	204	0.386123	4.34537e-06	0.00107934	dnaA	MB0001	+	SIT98333.1	CHROMOSOMAL REPLICATION INITIATOR PROTEIN DNAA
fragment_2	205	783	578	0.450307	2.58081e-09	1.70566e-06	dnaA	MB0001	+	SIT98333.1	CHROMOSOMAL REPLICATION INITIATOR PROTEIN DNAA
fragment_3	784	931	147	0.356059	0.000277997	0.0285165	dnaA	MB0001	+	SIT98333.1	CHROMOSOMAL REPLICATION INITIATOR PROTEIN DNAA
fragment_4	932	1003	71	NA	NA	NA	dnaA	MB0001	+	SIT98333.1	CHROMOSOMAL REPLICATION INITIATOR PROTEIN DNAA
fragment_5	1004	1291	287	0.606311	2.60829e-09	1.70566e-06	dnaA	MB0001	+	SIT98333.1	CHROMOSOMAL REPLICATION INITIATOR PROTEIN DNAA
fragment_6	1292	1360	68	0.750725	0.189128	0.687427	dnaA	MB0001	+	SIT98333.1	CHROMOSOMAL REPLICATION INITIATOR PROTEIN DNAA
fragment_7	1361	1918	557	0.637367	1.02874e-19	1.79395e-16	dnaA	MB0001	+	SIT98333.1	CHROMOSOMAL REPLICATION INITIATOR PROTEIN DNAA
fragment_8	1919	2907	988	NA	NA	NA	dnaN	MB0002	+	SIT98337.1	DNA POLYMERASE III (BETA CHAIN) DNAN (DNA NUCLEOTIDYLTRANSFERASE)
fragment_9	2908	2923	15	NA	NA	NA	dnaN	MB0002	+	SIT98337.1	DNA POLYMERASE III (BETA CHAIN) DNAN (DNA NUCLEOTIDYLTRANSFERASE)
fragment_10	2924	3620	696	0.546195	2.01626e-13	2.34402e-10	dnaN; recF	MB0002; MB0003	+; +	SIT98337.1; SIT98339.1	DNA POLYMERASE III (BETA CHAIN) DNAN (DNA NUCLEOTIDYLTRANSFERASE); DNA REPLICATION AND REPAIR PROTEIN RECF (SINGLE-STRAND DNA BINDING PROTEIN)
fragment_11	3621	3931	310	0.378871	0.000490911	0.0390935	recF	MB0003	+	SIT98339.1	DNA REPLICATION AND REPAIR PROTEIN RECF (SINGLE-STRAND DNA BINDING PROTEIN)
fragment_12	3932	4034	102	0.341014	0.0699974	0.505131	recF	MB0003	+	SIT98339.1	DNA REPLICATION AND REPAIR PROTEIN RECF (SINGLE-STRAND DNA BINDING PROTEIN)
fragment_13	4035	4528	493	0.373771	2.58627e-11	1.93287e-08	recF;	MB0003; MB0004	+; +	SIT98339.1; SIT98341.1	DNA REPLICATION AND REPAIR PROTEIN RECF (SINGLE-STRAND DNA BINDING PROTEIN); Zn-ribbon-containing, possibly RNA-binding protein and truncated derivatives
fragment_14	4529	4619	90	0.276884	0.304682	0.77593		MB0004	+	SIT98341.1	Zn-ribbon-containing, possibly RNA-binding protein and truncated derivatives
fragment_15	4620	4680	60	NA	NA	NA		MB0004	+	SIT98341.1	Zn-ribbon-containing, possibly RNA-binding protein and truncated derivatives
fragment_16	4681	4863	182	0.461263	1.69581e-06	0.000521861		MB0004	+	SIT98341.1	Zn-ribbon-containing, possibly RNA-binding protein and truncated derivatives
fragment_17	4864	6248	1384	NA	NA	NA	; gyrB	MB0004; MB0005	+; +	SIT98341.1; SIT98343.1	Zn-ribbon-containing, possibly RNA-binding protein and truncated derivatives; DNA GYRASE (SUBUNIT B) GYRB (DNA TOPOISOMERASE (ATP-HYDROLYSING)) (DNA TOPOISOMERASE II) (TYPE II DNA TOPOISOMERASE)
fragment_18	6249	6413	164	0.211021	0.0629764	0.486279	gyrB	MB0005	+	SIT98343.1	DNA GYRASE (SUBUNIT B) GYRB (DNA TOPOISOMERASE (ATP-HYDROLYSING)) (DNA TOPOISOMERASE II) (TYPE II DNA TOPOISOMERASE)
fragment_19	6414	6563	149	0.503895	1.13853e-05	0.00224763	gyrB	MB0005	+	SIT98343.1	DNA GYRASE (SUBUNIT B) GYRB (DNA TOPOISOMERASE (ATP-HYDROLYSING)) (DNA TOPOISOMERASE II) (TYPE II DNA TOPOISOMERASE)
fragment_20	6564	6803	239	0.580428	1.92154e-21	4.54626e-18	gyrB	MB0005	+	SIT98343.1	DNA GYRASE (SUBUNIT B) GYRB (DNA TOPOISOMERASE (ATP-HYDROLYSING)) (DNA TOPOISOMERASE II) (TYPE II DNA TOPOISOMERASE)
fragment_21	6804	7222	418	0.400456	4.07584e-09	2.50856e-06	gyrB	MB0005	+	SIT98343.1	DNA GYRASE (SUBUNIT B) GYRB (DNA TOPOISOMERASE (ATP-HYDROLYSING)) (DNA TOPOISOMERASE II) (TYPE II DNA TOPOISOMERASE)
fragment_22	7223	7382	159	0.379723	0.000931381	0.0594879	gyrB; gyrA	MB0005; MB0006	+; +	SIT98343.1; SIT98345.1	DNA GYRASE (SUBUNIT B) GYRB (DNA TOPOISOMERASE (ATP-HYDROLYSING)) (DNA TOPOISOMERASE II) (TYPE II DNA TOPOISOMERASE); DNA GYRASE (SUBUNIT A) GYRA (DNA TOPOISOMERASE (ATP-HYDROLYSING)) (DNA TOPOISOMERASE II) (TYPE II DNA TOPOISOMERASE)
fragment_23	7383	7890	507	0.210982	0.0201486	0.310197	gyrA	MB0006	+	SIT98345.1	DNA GYRASE (SUBUNIT A) GYRA (DNA TOPOISOMERASE (ATP-HYDROLYSING)) (DNA TOPOISOMERASE II) (TYPE II DNA TOPOISOMERASE)
fragment_24	7891	8187	296	0.515338	1.49685e-11	1.20473e-08	gyrA	MB0006	+	SIT98345.1	DNA GYRASE (SUBUNIT A) GYRA (DNA TOPOISOMERASE (ATP-HYDROLYSING)) (DNA TOPOISOMERASE II) (TYPE II DNA TOPOISOMERASE)
fragment_25	8188	8310	122	0.262301	0.0784563	0.527851	gyrA	MB0006	+	SIT98345.1	DNA GYRASE (SUBUNIT A) GYRA (DNA TOPOISOMERASE (ATP-HYDROLYSING)) (DNA TOPOISOMERASE II) (TYPE II DNA TOPOISOMERASE)
fragment_26	8311	8321	10	NA	NA	NA	gyrA	MB0006	+	SIT98345.1	DNA GYRASE (SUBUNIT A) GYRA (DNA TOPOISOMERASE (ATP-HYDROLYSING)) (DNA TOPOISOMERASE II) (TYPE II DNA TOPOISOMERASE)
fragment_27	8322	8382	60	NA	NA	NA	gyrA	MB0006	+	SIT98345.1	DNA GYRASE (SUBUNIT A) GYRA (DNA TOPOISOMERASE (ATP-HYDROLYSING)) (DNA TOPOISOMERASE II) (TYPE II DNA TOPOISOMERASE)
fragment_28	8383	8571	188	0.195791	0.0144053	0.267714	gyrA	MB0006	+	SIT98345.1	DNA GYRASE (SUBUNIT A) GYRA (DNA TOPOISOMERASE (ATP-HYDROLYSING)) (DNA TOPOISOMERASE II) (TYPE II DNA TOPOISOMERASE)
fragment_29	8572	9210	638	0.206687	0.00377091	0.134201	gyrA	MB0006	+	SIT98345.1	DNA GYRASE (SUBUNIT A) GYRA (DNA TOPOISOMERASE (ATP-HYDROLYSING)) (DNA TOPOISOMERASE II) (TYPE II DNA TOPOISOMERASE)
fragment_30	9211	9276	65	-0.415992	0.46538	0.869705	gyrA	MB0006	+	SIT98345.1	DNA GYRASE (SUBUNIT A) GYRA (DNA TOPOISOMERASE (ATP-HYDROLYSING)) (DNA TOPOISOMERASE II) (TYPE II DNA TOPOISOMERASE)
fragment_31	9277	9621	344	0.320644	4.72745e-06	0.00112417	gyrA	MB0006	+	SIT98345.1	DNA GYRASE (SUBUNIT A) GYRA (DNA TOPOISOMERASE (ATP-HYDROLYSING)) (DNA TOPOISOMERASE II) (TYPE II DNA TOPOISOMERASE)
fragment_32	9622	9876	254	0.207906	0.00890694	0.21968	gyrA	MB0006	+	SIT98345.1	DNA GYRASE (SUBUNIT A) GYRA (DNA TOPOISOMERASE (ATP-HYDROLYSING)) (DNA TOPOISOMERASE II) (TYPE II DNA TOPOISOMERASE)
fragment_33	9877	10289	412	0.206313	0.039137	0.404914		MB0007	+	SIT98347.1	POSSIBLE CONSERVED MEMBRANE PROTEIN
fragment_34	10290	10445	155	0.0384703	0.760193	0.954033		MB0007	+	SIT98347.1	POSSIBLE CONSERVED MEMBRANE PROTEIN
fragment_35	10446	10619	173	0.0983433	0.340836	0.798505		MB0007	+	SIT98347.1	POSSIBLE CONSERVED MEMBRANE PROTEIN
fragment_36	10620	10897	277	0.118263	0.181499	0.679128	;	MB0007; ILET	+; +	SIT98347.1;	POSSIBLE CONSERVED MEMBRANE PROTEIN; tRNA-Ile
fragment_37	10898	11122	224	0.102818	0.168227	0.663709	;	ILET; ALAT	+; +	;	tRNA-Ile; tRNA-Ala
fragment_38	11123	11201	78	0.129275	0.704736	0.94232		ALAT	+		tRNA-Ala
fragment_39	11202	11402	200	0.204231	0.0106904	0.238493
fragment_40	11403	11472	69	-0.358375	0.460098	0.868517
fragment_41	11473	11562	89	-0.100307	0.729821	0.946124
fragment_42	11563	12087	524	0.208984	1.68986e-05	0.00299678		MB0008C	-	SIT98350.1	POSSIBLE MEMBRANE PROTEIN
fragment_43	12088	12780	692	0.232248	0.006968	0.191355	; ppiA	MB0008C; MB0009	-; +	SIT98350.1; SIT98352.1	POSSIBLE MEMBRANE PROTEIN; PROBABLE IRON-REGULATED PEPTIDYL-PROLYL CIS-TRANS ISOMERASE A PPIA (PPIase A) (ROTAMASE A)
fragment_44	12781	13024	243	0.138567	0.035823	0.393301	ppiA	MB0009	+	SIT98352.1	PROBABLE IRON-REGULATED PEPTIDYL-PROLYL CIS-TRANS ISOMERASE A PPIA (PPIase A) (ROTAMASE A)
fragment_45	13025	13327	302	-0.122127	0.381477	0.822853		MB0010C	-	SIT98354.1	PROBABLE CONSERVED MEMBRANE PROTEIN
fragment_46	13328	14070	742	0.199324	0.0146854	0.270841		MB0010C	-	SIT98354.1	PROBABLE CONSERVED MEMBRANE PROTEIN
fragment_47	14071	14403	332	0.109955	0.393897	0.828479		MB0012	+	SIT98357.1	PROBABLE CONSERVED MEMBRANE PROTEIN
fragment_48	14404	14623	219	-0.0746895	0.266823	0.74628		MB0012	+	SIT98357.1	PROBABLE CONSERVED MEMBRANE PROTEIN
fragment_49	14624	14945	321	0.245663	0.152083	0.641438	; trpG	MB0012; MB0013	+; +	SIT98357.1; SIT98358.1	PROBABLE CONSERVED MEMBRANE PROTEIN; POSSIBLE ANTHRANILATE SYNTHASE COMPONENT II TRPG (GLUTAMINE AMIDOTRANSFERASE)
fragment_50	14946	14979	33	NA	NA	NA	trpG	MB0013	+	SIT98358.1	POSSIBLE ANTHRANILATE SYNTHASE COMPONENT II TRPG (GLUTAMINE AMIDOTRANSFERASE)
fragment_51	14980	15219	239	-0.109758	0.138313	0.627399	trpG	MB0013	+	SIT98358.1	POSSIBLE ANTHRANILATE SYNTHASE COMPONENT II TRPG (GLUTAMINE AMIDOTRANSFERASE)
fragment_52	15220	15589	369	0.0925245	0.0627456	0.486279	trpG; pknB	MB0013; MB0014C	+; -	SIT98358.1; SIT98359.1	POSSIBLE ANTHRANILATE SYNTHASE COMPONENT II TRPG (GLUTAMINE AMIDOTRANSFERASE); TRANSMEMBRANE SERINE/THREONINE-PROTEIN KINASE B PKNB (PROTEIN KINASE B) (STPK B)
fragment_53	15590	17530	1940	NA	NA	NA	trpG; pknB; pknA	MB0013; MB0014C; MB0015C	+; -; -	SIT98358.1; SIT98359.1; SIT98360.1	POSSIBLE ANTHRANILATE SYNTHASE COMPONENT II TRPG (GLUTAMINE AMIDOTRANSFERASE); TRANSMEMBRANE SERINE/THREONINE-PROTEIN KINASE B PKNB (PROTEIN KINASE B) (STPK B); TRANSMEMBRANE SERINE/THREONINE-PROTEIN KINASE A PKNA (PROTEIN KINASE A) (STPK A)
fragment_54	17531	18474	943	-0.375089	0.704217	0.942159	pknA	MB0015C	-	SIT98360.1	TRANSMEMBRANE SERINE/THREONINE-PROTEIN KINASE A PKNA (PROTEIN KINASE A) (STPK A)
fragment_55	18475	19031	556	0.124787	0.0289113	0.357675	pknA; pbpA	MB0015C; MB0016C	-; -	SIT98360.1; SIT98361.1	TRANSMEMBRANE SERINE/THREONINE-PROTEIN KINASE A PKNA (PROTEIN KINASE A) (STPK A); PROBABLE PENICILLIN-BINDING PROTEIN PBPA
fragment_56	19032	19040	8	NA	NA	NA	pbpA	MB0016C	-	SIT98361.1	PROBABLE PENICILLIN-BINDING PROTEIN PBPA
fragment_57	19041	19370	329	-0.000956495	0.99233	0.998152	pbpA	MB0016C	-	SIT98361.1	PROBABLE PENICILLIN-BINDING PROTEIN PBPA
fragment_58	19371	19463	92	-0.366136	0.100005	0.567621	pbpA	MB0016C	-	SIT98361.1	PROBABLE PENICILLIN-BINDING PROTEIN PBPA
fragment_59	19464	19508	44	NA	NA	NA	pbpA	MB0016C	-	SIT98361.1	PROBABLE PENICILLIN-BINDING PROTEIN PBPA
fragment_60	19509	20446	937	0.192744	0.674928	0.934963	pbpA; rodA	MB0016C; MB0017C	-; -	SIT98361.1; SIT98362.1	PROBABLE PENICILLIN-BINDING PROTEIN PBPA; PROBABLE CELL DIVISION PROTEIN RODA
fragment_61	20447	20485	38	NA	NA	NA	rodA	MB0017C	-	SIT98362.1	PROBABLE CELL DIVISION PROTEIN RODA
fragment_62	20486	20495	9	NA	NA	NA	rodA	MB0017C	-	SIT98362.1	PROBABLE CELL DIVISION PROTEIN RODA
fragment_63	20496	20584	88	0.293759	0.271399	0.748672	rodA	MB0017C	-	SIT98362.1	PROBABLE CELL DIVISION PROTEIN RODA
fragment_64	20585	20687	102	-0.0164738	0.938575	0.990749	rodA	MB0017C	-	SIT98362.1	PROBABLE CELL DIVISION PROTEIN RODA
fragment_65	20688	21220	532	0.118409	0.0396665	0.404914	rodA	MB0017C	-	SIT98362.1	PROBABLE CELL DIVISION PROTEIN RODA
fragment_66	21221	21264	43	NA	NA	NA	rodA	MB0017C	-	SIT98362.1	PROBABLE CELL DIVISION PROTEIN RODA
fragment_67	21265	21479	214	-0.0116688	0.88641	0.979023	rodA	MB0017C	-	SIT98362.1	PROBABLE CELL DIVISION PROTEIN RODA
fragment_68	21480	21706	226	-0.0852376	0.355512	0.805333	rodA; pstp	MB0017C; MB0018C	-; -	SIT98362.1; SIT98363.1	PROBABLE CELL DIVISION PROTEIN RODA; phosphoserine/threonine phosphatase pstp
fragment_69	21707	22072	365	0.117905	0.414415	0.84152	pstp	MB0018C	-	SIT98363.1	phosphoserine/threonine phosphatase pstp
fragment_70	22073	22086	13	NA	NA	NA	pstp	MB0018C	-	SIT98363.1	phosphoserine/threonine phosphatase pstp
fragment_71	22087	22797	710	0.184553	0.00172874	0.0904392	pstp	MB0018C	-	SIT98363.1	phosphoserine/threonine phosphatase pstp
fragment_72	22798	22965	167	-0.018333	0.873461	0.97606	pstp	MB0018C	-	SIT98363.1	phosphoserine/threonine phosphatase pstp
fragment_73	22966	23843	877	0.225941	0.264916	0.745994	pstp	MB0018C	-	SIT98363.1	phosphoserine/threonine phosphatase pstp
fragment_74	23844	24097	253	-0.0519095	0.651612	0.928215	fhaA	MB0020C	-	SIT98365.1	FIG00824290: FHA domain protein
fragment_75	24098	24127	29	NA	NA	NA	fhaA	MB0020C	-	SIT98365.1	FIG00824290: FHA domain protein
fragment_76	24128	24449	321	-0.194919	0.154402	0.644979	fhaA	MB0020C	-	SIT98365.1	FIG00824290: FHA domain protein
fragment_77	24450	24944	494	0.0352111	0.781074	0.958183	fhaA	MB0020C	-	SIT98365.1	FIG00824290: FHA domain protein
fragment_78	24945	25189	244	-0.107102	0.111625	0.587239	fhaA	MB0020C	-	SIT98365.1	FIG00824290: FHA domain protein
fragment_79	25190	25849	659	0.105566	0.0867444	0.539897	fhaA	MB0020C	-	SIT98365.1	FIG00824290: FHA domain protein
fragment_80	25850	26167	317	0.0517082	0.699003	0.94071		MB0021C	-	SIT98366.1	putative oxidoreductase, nitronate monooxygenase family
fragment_81	26168	26626	458	0.0537389	0.408487	0.837795		MB0021C	-	SIT98366.1	putative oxidoreductase, nitronate monooxygenase family
fragment_82	26627	26776	149	-0.00272232	0.982749	0.997461		MB0021C	-	SIT98366.1	putative oxidoreductase, nitronate monooxygenase family
fragment_83	26777	27118	341	0.0759321	0.23152	0.71948	; whiB5	MB0021C; MB0022C	-; -	SIT98366.1; SIT98368.1	putative oxidoreductase, nitronate monooxygenase family; probable transcriptional regulatory protein whib-like whib5
fragment_84	27119	27178	59	0.218285	0.719152	0.944529	whiB5	MB0022C	-	SIT98368.1	probable transcriptional regulatory protein whib-like whib5
fragment_85	27179	27211	32	NA	NA	NA	whiB5	MB0022C	-	SIT98368.1	probable transcriptional regulatory protein whib-like whib5
fragment_86	27212	27683	471	-0.0136446	0.769366	0.955118	whiB5;	MB0022C; MB0023	-; +	SIT98368.1; SIT98371.1	probable transcriptional regulatory protein whib-like whib5; POSSIBLE TRANSCRIPTIONAL REGULATORY PROTEIN
fragment_87	27684	27804	120	0.29584	0.0305468	0.368015		MB0023	+	SIT98371.1	POSSIBLE TRANSCRIPTIONAL REGULATORY PROTEIN
fragment_88	27805	27921	116	-0.156974	0.38164	0.822853		MB0023	+	SIT98371.1	POSSIBLE TRANSCRIPTIONAL REGULATORY PROTEIN
fragment_89	27922	28037	115	0.0722642	0.67474	0.934826		MB0023	+	SIT98371.1	POSSIBLE TRANSCRIPTIONAL REGULATORY PROTEIN
fragment_90	28038	28148	110	-0.232957	0.192944	0.689095		MB0023	+	SIT98371.1	POSSIBLE TRANSCRIPTIONAL REGULATORY PROTEIN
fragment_91	28149	28364	215	-0.149687	0.0508853	0.446655	;	MB0023; MB0024	+; +	SIT98371.1; SIT98373.1	POSSIBLE TRANSCRIPTIONAL REGULATORY PROTEIN; PUTATIVE SECRETED PROTEIN P60-RELATED PROTEIN [FIRST PART]
fragment_92	28365	29077	712	-0.89186	0.0323397	0.374414	;	MB0024; MB0025	+; +	SIT98373.1;	PUTATIVE SECRETED PROTEIN P60-RELATED PROTEIN [FIRST PART]; uncharacterized gene
fragment_93	29078	29139	61	-1.32791	0.0919423	0.554462	;	MB0024; MB0025	+; +	SIT98373.1;	PUTATIVE SECRETED PROTEIN P60-RELATED PROTEIN [FIRST PART]; uncharacterized gene
fragment_94	29140	29253	113	0.199144	0.259875	0.742509	; ;	MB0024; MB0025; MB0026	+; +; +	SIT98373.1; ; SIT98375.1	PUTATIVE SECRETED PROTEIN P60-RELATED PROTEIN [FIRST PART]; uncharacterized gene; CONSERVED HYPOTHETICAL PROTEIN
fragment_95	29254	29426	172	-0.0623874	0.601751	0.913469		MB0026	+	SIT98375.1	CONSERVED HYPOTHETICAL PROTEIN
fragment_96	29427	29522	95	-0.0574207	0.808515	0.963465		MB0026	+	SIT98375.1	CONSERVED HYPOTHETICAL PROTEIN
fragment_97	29523	29588	65	-0.602024	0.227699	0.716805		MB0026	+	SIT98375.1	CONSERVED HYPOTHETICAL PROTEIN
fragment_98	29589	29855	266	-0.0787878	0.356316	0.805672		MB0027	+	SIT98377.1	CONSERVED HYPOTHETICAL PROTEIN
fragment_99	29856	29967	111	-0.0451719	0.766905	0.954759		MB0027	+	SIT98377.1	CONSERVED HYPOTHETICAL PROTEIN
fragment_100	29968	29999	31	NA	NA	NA		MB0027	+	SIT98377.1	CONSERVED HYPOTHETICAL PROTEIN
fragment_101	30000	30074	74	-1.4701	0.0227464	0.326281		MB0027	+	SIT98377.1	CONSERVED HYPOTHETICAL PROTEIN
fragment_102	30075	30167	92	-0.458158	0.0768538	0.524076		MB0027	+	SIT98377.1	CONSERVED HYPOTHETICAL PROTEIN
fragment_103	30168	30812	644	0.106231	0.116008	0.593834		MB0027	+	SIT98377.1	CONSERVED HYPOTHETICAL PROTEIN
fragment_104	30813	30996	183	-0.0644408	0.58835	0.912768		MB0027	+	SIT98377.1	CONSERVED HYPOTHETICAL PROTEIN
fragment_105	30997	31320	323	-0.0600579	0.473788	0.872294	;	MB0027; MB0028	+; +	SIT98377.1; SIT98378.1	CONSERVED HYPOTHETICAL PROTEIN; conserved hypothetical protein
fragment_106	31321	31341	20	NA	NA	NA		MB0028	+	SIT98378.1	conserved hypothetical protein
fragment_107	31342	31350	8	NA	NA	NA		MB0028	+	SIT98378.1	conserved hypothetical protein
fragment_108	31351	31768	417	8.84937e-05	0.998518	0.999741	;	MB0028; MB0029	+; +	SIT98378.1; SIT98380.1	conserved hypothetical protein; conserved hypothetical protein
fragment_109	31769	32121	352	0.0887016	0.291422	0.765734	;	MB0029; MB0030	+; +	SIT98380.1; SIT98382.1	conserved hypothetical protein; Vegetative cell wall protein gp1 precursor
fragment_110	32122	32173	51	NA	NA	NA		MB0030	+	SIT98382.1	Vegetative cell wall protein gp1 precursor
fragment_111	32174	32260	86	0.0929191	0.77756	0.95753		MB0030	+	SIT98382.1	Vegetative cell wall protein gp1 precursor
fragment_112	32261	32377	116	0.0088182	0.953039	0.993093		MB0030	+	SIT98382.1	Vegetative cell wall protein gp1 precursor
fragment_113	32378	32863	485	0.0938453	0.0858581	0.537741		MB0030	+	SIT98382.1	Vegetative cell wall protein gp1 precursor
fragment_114	32864	33139	275	0.00316997	0.974562	0.995692		MB0030	+	SIT98382.1	Vegetative cell wall protein gp1 precursor
fragment_115	33140	33247	107	0.00941403	0.962743	0.994151		MB0031	+	SIT98384.1	conserved hypothetical protein
fragment_116	33248	33403	155	-0.11005	0.389692	0.826767		MB0031	+	SIT98384.1	conserved hypothetical protein
fragment_117	33404	33448	44	NA	NA	NA		MB0031	+	SIT98384.1	conserved hypothetical protein
fragment_118	33449	33844	395	-0.0510908	0.487194	0.876462		MB0031	+	SIT98384.1	conserved hypothetical protein
fragment_119	33845	34150	305	-0.151094	0.0026015	0.109315
fragment_120	34151	34257	106	0.138214	0.42997	0.854469
fragment_121	34258	34441	183	-0.0589015	0.616465	0.916088	bioF2	MB0033	+	SIT98388.1	POSSIBLE 8-AMINO-7-OXONONANOATE SYNTHASE BIOF2 (AONS) (8-AMINO-7-KETOPELARGONATE SYNTHASE) (7-KETO-8-AMINO-PELARGONIC ACID SYNTHETASE) (7-KAP SYNTHETASE) (L-ALANINE--PIMELYL CoA LIGASE)
fragment_122	34442	34743	301	0.0776497	0.518718	0.887854	bioF2	MB0033	+	SIT98388.1	POSSIBLE 8-AMINO-7-OXONONANOATE SYNTHASE BIOF2 (AONS) (8-AMINO-7-KETOPELARGONATE SYNTHASE) (7-KETO-8-AMINO-PELARGONIC ACID SYNTHETASE) (7-KAP SYNTHETASE) (L-ALANINE--PIMELYL CoA LIGASE)
fragment_123	34744	35521	777	0.242205	0.00937987	0.226133	bioF2	MB0033	+	SIT98388.1	POSSIBLE 8-AMINO-7-OXONONANOATE SYNTHASE BIOF2 (AONS) (8-AMINO-7-KETOPELARGONATE SYNTHASE) (7-KETO-8-AMINO-PELARGONIC ACID SYNTHETASE) (7-KAP SYNTHETASE) (L-ALANINE--PIMELYL CoA LIGASE)
fragment_124	35522	35986	464	0.026221	0.669292	0.933083	bioF2	MB0033	+	SIT98388.1	POSSIBLE 8-AMINO-7-OXONONANOATE SYNTHASE BIOF2 (AONS) (8-AMINO-7-KETOPELARGONATE SYNTHASE) (7-KETO-8-AMINO-PELARGONIC ACID SYNTHETASE) (7-KAP SYNTHETASE) (L-ALANINE--PIMELYL CoA LIGASE)
fragment_125	35987	36065	78	-0.806253	0.0593227	0.476723	bioF2	MB0033	+	SIT98388.1	POSSIBLE 8-AMINO-7-OXONONANOATE SYNTHASE BIOF2 (AONS) (8-AMINO-7-KETOPELARGONATE SYNTHASE) (7-KETO-8-AMINO-PELARGONIC ACID SYNTHETASE) (7-KAP SYNTHETASE) (L-ALANINE--PIMELYL CoA LIGASE)
fragment_126	36066	36498	432	-0.28724	0.0948544	0.55915	bioF2	MB0033	+	SIT98388.1	POSSIBLE 8-AMINO-7-OXONONANOATE SYNTHASE BIOF2 (AONS) (8-AMINO-7-KETOPELARGONATE SYNTHASE) (7-KETO-8-AMINO-PELARGONIC ACID SYNTHETASE) (7-KAP SYNTHETASE) (L-ALANINE--PIMELYL CoA LIGASE)
fragment_127	36499	36696	197	-0.152563	0.144166	0.632192	bioF2; acpA	MB0033; MB0034	+; +	SIT98388.1; SIT98390.1	POSSIBLE 8-AMINO-7-OXONONANOATE SYNTHASE BIOF2 (AONS) (8-AMINO-7-KETOPELARGONATE SYNTHASE) (7-KETO-8-AMINO-PELARGONIC ACID SYNTHETASE) (7-KAP SYNTHETASE) (L-ALANINE--PIMELYL CoA LIGASE); PROBABLE ACYL CARRIER PROTEIN ACPA (ACP)
fragment_128	36697	36717	20	NA	NA	NA	acpA	MB0034	+	SIT98390.1	PROBABLE ACYL CARRIER PROTEIN ACPA (ACP)
fragment_129	36718	36923	205	0.0193498	0.80584	0.963161	acpA;	MB0034; MB0035	+; +	SIT98390.1; SIT98392.1	PROBABLE ACYL CARRIER PROTEIN ACPA (ACP); Ketosteroid isomerase-related protein
fragment_130	36924	37234	310	-0.0425586	0.754657	0.953621		MB0035	+	SIT98392.1	Ketosteroid isomerase-related protein
fragment_131	37235	37344	109	-0.172427	0.332204	0.793784	; fadD34	MB0035; MB0036	+; +	SIT98392.1; SIT98393.1	Ketosteroid isomerase-related protein; PROBABLE FATTY-ACID-COA LIGASE FADD34 (FATTY-ACID-COA SYNTHETASE) (FATTY-ACID-COA SYNTHASE)
fragment_132	37345	37887	542	-0.0263169	0.728747	0.946011	fadD34	MB0036	+	SIT98393.1	PROBABLE FATTY-ACID-COA LIGASE FADD34 (FATTY-ACID-COA SYNTHETASE) (FATTY-ACID-COA SYNTHASE)
fragment_133	37888	38022	134	-0.0243175	0.852362	0.971905	fadD34	MB0036	+	SIT98393.1	PROBABLE FATTY-ACID-COA LIGASE FADD34 (FATTY-ACID-COA SYNTHETASE) (FATTY-ACID-COA SYNTHASE)
fragment_134	38023	38446	423	0.0491104	0.593003	0.912768	fadD34	MB0036	+	SIT98393.1	PROBABLE FATTY-ACID-COA LIGASE FADD34 (FATTY-ACID-COA SYNTHETASE) (FATTY-ACID-COA SYNTHASE)
fragment_135	38447	38803	356	-0.0943225	0.062643	0.486279	fadD34	MB0036	+	SIT98393.1	PROBABLE FATTY-ACID-COA LIGASE FADD34 (FATTY-ACID-COA SYNTHETASE) (FATTY-ACID-COA SYNTHASE)
fragment_136	38804	39072	268	-0.158648	0.0590318	0.475481	fadD34;	MB0036; MB0037C	+; -	SIT98393.1; SIT98395.1	PROBABLE FATTY-ACID-COA LIGASE FADD34 (FATTY-ACID-COA SYNTHETASE) (FATTY-ACID-COA SYNTHASE); conserved protein
fragment_137	39073	39244	171	0.0272081	0.846824	0.970445		MB0037C	-	SIT98395.1	conserved protein
fragment_138	39245	39613	368	-0.373573	0.376997	0.819382		MB0037C	-	SIT98395.1	conserved protein
fragment_139	39614	40101	487	0.0751008	0.257556	0.739511	;	MB0037C; MB0038C	-; -	SIT98395.1; SIT98398.1	conserved protein; PROBABLE CONSERVED INTEGRAL MEMBRANE PROTEIN
fragment_140	40102	41104	1002	NA	NA	NA		MB0038C	-	SIT98398.1	PROBABLE CONSERVED INTEGRAL MEMBRANE PROTEIN
fragment_141	41105	41735	630	0.1078	0.0744131	0.516645	;	MB0038C; MB0039	-; +	SIT98398.1; SIT98399.1	PROBABLE CONSERVED INTEGRAL MEMBRANE PROTEIN; UPF0301 protein YqgE
fragment_142	41736	41914	178	-0.0219394	0.863491	0.974905		MB0039	+	SIT98399.1	UPF0301 protein YqgE
fragment_143	41915	42019	104	-0.0909899	0.640014	0.926193		MB0040C	-	SIT98400.1	POSSIBLE CONSERVED TRANSMEMBRANE PROTEIN
fragment_144	42020	42277	257	-0.148651	0.0211855	0.31576		MB0040C	-	SIT98400.1	POSSIBLE CONSERVED TRANSMEMBRANE PROTEIN
fragment_145	42278	42377	99	-0.214354	0.30994	0.777655		MB0040C	-	SIT98400.1	POSSIBLE CONSERVED TRANSMEMBRANE PROTEIN
fragment_146	42378	42849	471	0.0853344	0.0901747	0.549184	mtc28	MB0041C	-	SIT98401.1	SECRETED PROLINE RICH PROTEIN MTC28 (PROLINE RICH 28 KDA ANTIGEN)
fragment_147	42850	43002	152	0.0135915	0.933875	0.989702	mtc28	MB0041C	-	SIT98401.1	SECRETED PROLINE RICH PROTEIN MTC28 (PROLINE RICH 28 KDA ANTIGEN)
fragment_148	43003	43445	442	-0.0244154	0.894672	0.980276	mtc28	MB0041C	-	SIT98401.1	SECRETED PROLINE RICH PROTEIN MTC28 (PROLINE RICH 28 KDA ANTIGEN)
fragment_149	43446	43636	190	-0.162887	0.135466	0.622194	leuS	MB0042	+	SIT98402.1	PROBABLE LEUCYL-tRNA SYNTHETASE LEUS (LEUCINE--tRNA LIGASE) (LEURS)
fragment_150	43637	43756	119	0.411433	0.022882	0.327069	leuS	MB0042	+	SIT98402.1	PROBABLE LEUCYL-tRNA SYNTHETASE LEUS (LEUCINE--tRNA LIGASE) (LEURS)
fragment_151	43757	44028	271	-0.111917	0.317821	0.782361	leuS	MB0042	+	SIT98402.1	PROBABLE LEUCYL-tRNA SYNTHETASE LEUS (LEUCINE--tRNA LIGASE) (LEURS)
fragment_152	44029	44137	108	-0.0316193	0.873558	0.97606	leuS	MB0042	+	SIT98402.1	PROBABLE LEUCYL-tRNA SYNTHETASE LEUS (LEUCINE--tRNA LIGASE) (LEURS)
fragment_153	44138	44781	643	0.114442	0.0381447	0.404914	leuS	MB0042	+	SIT98402.1	PROBABLE LEUCYL-tRNA SYNTHETASE LEUS (LEUCINE--tRNA LIGASE) (LEURS)
fragment_154	44782	45188	406	-0.0213314	0.746223	0.952102	leuS	MB0042	+	SIT98402.1	PROBABLE LEUCYL-tRNA SYNTHETASE LEUS (LEUCINE--tRNA LIGASE) (LEURS)
fragment_155	45189	45205	16	NA	NA	NA	leuS	MB0042	+	SIT98402.1	PROBABLE LEUCYL-tRNA SYNTHETASE LEUS (LEUCINE--tRNA LIGASE) (LEURS)
fragment_156	45206	45378	172	-0.00300203	0.979146	0.997158	leuS	MB0042	+	SIT98402.1	PROBABLE LEUCYL-tRNA SYNTHETASE LEUS (LEUCINE--tRNA LIGASE) (LEURS)
fragment_157	45379	45594	215	-0.157112	0.0391991	0.404914	leuS	MB0042	+	SIT98402.1	PROBABLE LEUCYL-tRNA SYNTHETASE LEUS (LEUCINE--tRNA LIGASE) (LEURS)
fragment_158	45595	45641	46	NA	NA	NA	leuS	MB0042	+	SIT98402.1	PROBABLE LEUCYL-tRNA SYNTHETASE LEUS (LEUCINE--tRNA LIGASE) (LEURS)
fragment_159	45642	46189	547	0.011918	0.862868	0.97465	leuS	MB0042	+	SIT98402.1	PROBABLE LEUCYL-tRNA SYNTHETASE LEUS (LEUCINE--tRNA LIGASE) (LEURS)
fragment_160	46190	46997	807	0.101171	0.284826	0.758883	leuS;	MB0042; MB0043C	+; -	SIT98402.1; SIT98403.1	PROBABLE LEUCYL-tRNA SYNTHETASE LEUS (LEUCINE--tRNA LIGASE) (LEURS); POSSIBLE TRANSCRIPTIONAL REGULATORY PROTEIN (PROBABLY MARR-FAMILY)
fragment_161	46998	47378	380	-0.0495246	0.485236	0.875289	;	MB0043C; MB0044C	-; -	SIT98403.1; SIT98404.1	POSSIBLE TRANSCRIPTIONAL REGULATORY PROTEIN (PROBABLY MARR-FAMILY); PROBABLE TRANSCRIPTIONAL REGULATORY PROTEIN (PROBABLY GNTR-FAMILY)
fragment_162	47379	47488	109	-0.0606654	0.737602	0.949032		MB0044C	-	SIT98404.1	PROBABLE TRANSCRIPTIONAL REGULATORY PROTEIN (PROBABLY GNTR-FAMILY)
fragment_163	47489	47520	31	NA	NA	NA		MB0044C	-	SIT98404.1	PROBABLE TRANSCRIPTIONAL REGULATORY PROTEIN (PROBABLY GNTR-FAMILY)
fragment_164	47521	47761	240	0.0265284	0.64942	0.928145		MB0044C	-	SIT98404.1	PROBABLE TRANSCRIPTIONAL REGULATORY PROTEIN (PROBABLY GNTR-FAMILY)
fragment_165	47762	48437	675	0.115755	0.244635	0.730074	;	MB0044C; MB0045C	-; -	SIT98404.1; SIT98405.1	PROBABLE TRANSCRIPTIONAL REGULATORY PROTEIN (PROBABLY GNTR-FAMILY); POSSIBLE OXIDOREDUCTASE
fragment_166	48438	48455	17	NA	NA	NA		MB0045C	-	SIT98405.1	POSSIBLE OXIDOREDUCTASE
fragment_167	48456	48556	100	-0.156133	0.374798	0.817834		MB0045C	-	SIT98405.1	POSSIBLE OXIDOREDUCTASE
fragment_168	48557	48736	179	0.0866995	0.444289	0.859578		MB0045C	-	SIT98405.1	POSSIBLE OXIDOREDUCTASE
fragment_169	48737	49394	657	0.206606	0.00903583	0.221001	;	MB0045C; MB0046C	-; -	SIT98405.1; SIT98406.1	POSSIBLE OXIDOREDUCTASE; POSSIBLE HYDROLASE
fragment_170	49395	49453	58	NA	NA	NA		MB0046C	-	SIT98406.1	POSSIBLE HYDROLASE
fragment_171	49454	49594	140	-0.0637661	0.661967	0.931687		MB0046C	-	SIT98406.1	POSSIBLE HYDROLASE
fragment_172	49595	49630	35	NA	NA	NA		MB0046C	-	SIT98406.1	POSSIBLE HYDROLASE
fragment_173	49631	50056	425	-0.00727423	0.925761	0.987775	; ino1	MB0046C; MB0047C	-; -	SIT98406.1; SIT98407.1	POSSIBLE HYDROLASE; MYO-INOSITOL-1-PHOSPHATE SYNTHASE INO1 (Inositol 1-phosphate synthetase) (D-glucose 6-phosphate cycloaldolase) (Glucose 6-phosphate cyclase) (Glucocycloaldolase)
fragment_174	50057	50194	137	-0.0458223	0.725004	0.946011	ino1	MB0047C	-	SIT98407.1	MYO-INOSITOL-1-PHOSPHATE SYNTHASE INO1 (Inositol 1-phosphate synthetase) (D-glucose 6-phosphate cycloaldolase) (Glucose 6-phosphate cyclase) (Glucocycloaldolase)
fragment_175	50195	50428	233	-0.147456	0.0577168	0.471054	ino1	MB0047C	-	SIT98407.1	MYO-INOSITOL-1-PHOSPHATE SYNTHASE INO1 (Inositol 1-phosphate synthetase) (D-glucose 6-phosphate cycloaldolase) (Glucose 6-phosphate cyclase) (Glucocycloaldolase)
fragment_176	50429	50446	17	NA	NA	NA	ino1	MB0047C	-	SIT98407.1	MYO-INOSITOL-1-PHOSPHATE SYNTHASE INO1 (Inositol 1-phosphate synthetase) (D-glucose 6-phosphate cycloaldolase) (Glucose 6-phosphate cyclase) (Glucocycloaldolase)
fragment_177	50447	50470	23	NA	NA	NA	ino1	MB0047C	-	SIT98407.1	MYO-INOSITOL-1-PHOSPHATE SYNTHASE INO1 (Inositol 1-phosphate synthetase) (D-glucose 6-phosphate cycloaldolase) (Glucose 6-phosphate cyclase) (Glucocycloaldolase)
fragment_178	50471	51217	746	0.109326	0.140517	0.630406	ino1;	MB0047C; MB0048C	-; -	SIT98407.1; SIT98408.1	MYO-INOSITOL-1-PHOSPHATE SYNTHASE INO1 (Inositol 1-phosphate synthetase) (D-glucose 6-phosphate cycloaldolase) (Glucose 6-phosphate cyclase) (Glucocycloaldolase); Transcriptional regulator, PadR family
fragment_179	51218	51466	248	-0.202595	0.000290661	0.0290915		MB0048C	-	SIT98408.1	Transcriptional regulator, PadR family
fragment_180	51467	51703	236	-0.11019	0.445278	0.860117		MB0048C	-	SIT98408.1	Transcriptional regulator, PadR family
fragment_181	51704	51825	121	0.0603256	0.762824	0.954033	;	MB0048C; MB0049C	-; -	SIT98408.1; SIT98410.1	Transcriptional regulator, PadR family; POSSIBLE MEMBRANE PROTEIN
fragment_182	51826	52259	433	0.0244128	0.700385	0.941318		MB0049C	-	SIT98410.1	POSSIBLE MEMBRANE PROTEIN
fragment_183	52260	52528	268	-0.254422	0.0861569	0.53914		MB0049C	-	SIT98410.1	POSSIBLE MEMBRANE PROTEIN
fragment_184	52529	52565	36	NA	NA	NA		MB0049C	-	SIT98410.1	POSSIBLE MEMBRANE PROTEIN
fragment_185	52566	52974	408	0.0722656	0.304702	0.77593	;	MB0049C; MB0050	-; +	SIT98410.1; SIT98412.1	POSSIBLE MEMBRANE PROTEIN; CONSERVED HYPOTHETICAL PROTEIN
fragment_186	52975	53494	519	-0.136186	0.259317	0.741592	; ponA1	MB0050; MB0051	+; +	SIT98412.1; SIT98414.1	CONSERVED HYPOTHETICAL PROTEIN; PROBABLE BIFUNCTIONAL PENICILLIN-BINDING PROTEIN 1A/1B PONA1 (MUREIN POLYMERASE) (PBP1): PENICILLIN-INSENSITIVE TRANSGLYCOSYLASE (PEPTIDOGLYCAN TGASE) + PENICILLIN-SENSITIVE TRANSPEPTIDASE (DD-TRANSPEPTIDASE)
fragment_187	53495	54181	686	0.124695	0.0562781	0.466074	ponA1	MB0051	+	SIT98414.1	PROBABLE BIFUNCTIONAL PENICILLIN-BINDING PROTEIN 1A/1B PONA1 (MUREIN POLYMERASE) (PBP1): PENICILLIN-INSENSITIVE TRANSGLYCOSYLASE (PEPTIDOGLYCAN TGASE) + PENICILLIN-SENSITIVE TRANSPEPTIDASE (DD-TRANSPEPTIDASE)
fragment_188	54182	54442	260	-0.20337	0.00519689	0.161529	ponA1	MB0051	+	SIT98414.1	PROBABLE BIFUNCTIONAL PENICILLIN-BINDING PROTEIN 1A/1B PONA1 (MUREIN POLYMERASE) (PBP1): PENICILLIN-INSENSITIVE TRANSGLYCOSYLASE (PEPTIDOGLYCAN TGASE) + PENICILLIN-SENSITIVE TRANSPEPTIDASE (DD-TRANSPEPTIDASE)
fragment_189	54443	54750	307	-0.0757331	0.505864	0.885326	ponA1	MB0051	+	SIT98414.1	PROBABLE BIFUNCTIONAL PENICILLIN-BINDING PROTEIN 1A/1B PONA1 (MUREIN POLYMERASE) (PBP1): PENICILLIN-INSENSITIVE TRANSGLYCOSYLASE (PEPTIDOGLYCAN TGASE) + PENICILLIN-SENSITIVE TRANSPEPTIDASE (DD-TRANSPEPTIDASE)
fragment_190	54751	54874	123	0.0804184	0.641613	0.926447	ponA1	MB0051	+	SIT98414.1	PROBABLE BIFUNCTIONAL PENICILLIN-BINDING PROTEIN 1A/1B PONA1 (MUREIN POLYMERASE) (PBP1): PENICILLIN-INSENSITIVE TRANSGLYCOSYLASE (PEPTIDOGLYCAN TGASE) + PENICILLIN-SENSITIVE TRANSPEPTIDASE (DD-TRANSPEPTIDASE)
fragment_191	54875	54933	58	NA	NA	NA	ponA1	MB0051	+	SIT98414.1	PROBABLE BIFUNCTIONAL PENICILLIN-BINDING PROTEIN 1A/1B PONA1 (MUREIN POLYMERASE) (PBP1): PENICILLIN-INSENSITIVE TRANSGLYCOSYLASE (PEPTIDOGLYCAN TGASE) + PENICILLIN-SENSITIVE TRANSPEPTIDASE (DD-TRANSPEPTIDASE)
fragment_192	54934	56081	1147	NA	NA	NA	ponA1;	MB0051; MB0052	+; +	SIT98414.1; SIT98416.1	PROBABLE BIFUNCTIONAL PENICILLIN-BINDING PROTEIN 1A/1B PONA1 (MUREIN POLYMERASE) (PBP1): PENICILLIN-INSENSITIVE TRANSGLYCOSYLASE (PEPTIDOGLYCAN TGASE) + PENICILLIN-SENSITIVE TRANSPEPTIDASE (DD-TRANSPEPTIDASE); PROBABLE CONSERVED TRANSMEMBRANE PROTEIN
fragment_193	56082	56115	33	NA	NA	NA		MB0052	+	SIT98416.1	PROBABLE CONSERVED TRANSMEMBRANE PROTEIN
fragment_194	56116	56874	758	0.0548504	0.657488	0.930243		MB0052	+	SIT98416.1	PROBABLE CONSERVED TRANSMEMBRANE PROTEIN
fragment_195	56875	56897	22	NA	NA	NA		MB0052	+	SIT98416.1	PROBABLE CONSERVED TRANSMEMBRANE PROTEIN
fragment_196	56898	57499	601	0.0741079	0.206681	0.701885	;	MB0052; MB0053	+; +	SIT98416.1; SIT98418.1	PROBABLE CONSERVED TRANSMEMBRANE PROTEIN; Intracellular protease
fragment_197	57500	57820	320	-0.125849	0.34637	0.800546		MB0053	+	SIT98418.1	Intracellular protease
fragment_198	57821	57856	35	NA	NA	NA		MB0053	+	SIT98418.1	Intracellular protease
fragment_199	57857	58416	559	0.0907131	0.0587263	0.474521	; rpsF	MB0053; MB0054	+; +	SIT98418.1; SIT98421.1	Intracellular protease; 30s ribosomal protein s6 rpsf
fragment_200	58417	58630	213	0.336723	5.77166e-06	0.0013019	rpsF; ssb	MB0054; MB0055	+; +	SIT98421.1; SIT98423.1	30s ribosomal protein s6 rpsf; single-strand binding protein ssb (helix-destabilizing protein)
fragment_201	58631	59405	774	0.136728	0.226033	0.716062	ssb; rplI	MB0055; MB0057	+; +	SIT98423.1; SIT98427.1	single-strand binding protein ssb (helix-destabilizing protein); 50s ribosomal protein l9 rpli
fragment_202	59406	59655	249	-0.0164358	0.804268	0.963112	rplI	MB0057	+	SIT98427.1	50s ribosomal protein l9 rpli
fragment_203	59656	59854	198	-0.124631	0.132371	0.620942	rplI	MB0057	+	SIT98427.1	50s ribosomal protein l9 rpli
fragment_204	59855	59864	9	NA	NA	NA	rplI	MB0057	+	SIT98427.1	50s ribosomal protein l9 rpli
fragment_205	59865	60221	356	0.0844993	0.255042	0.738943		MB0058	+	SIT98430.1	HYPOTHETICAL PROTEIN
fragment_206	60222	61211	989	NA	NA	NA	; dnaB	MB0058; MB0059	+; +	SIT98430.1; SIT98432.1	HYPOTHETICAL PROTEIN; PROBABLE REPLICATIVE DNA HELICASE DNAB
fragment_207	61212	61472	260	0.0200073	0.780268	0.958147	dnaB	MB0059	+	SIT98432.1	PROBABLE REPLICATIVE DNA HELICASE DNAB
fragment_208	61473	61487	14	NA	NA	NA	dnaB	MB0059	+	SIT98432.1	PROBABLE REPLICATIVE DNA HELICASE DNAB
fragment_209	61488	61517	29	NA	NA	NA	dnaB	MB0059	+	SIT98432.1	PROBABLE REPLICATIVE DNA HELICASE DNAB
fragment_210	61518	61646	128	-0.0200173	0.895261	0.980276	dnaB	MB0059	+	SIT98432.1	PROBABLE REPLICATIVE DNA HELICASE DNAB
fragment_211	61647	61919	272	0.101555	0.291341	0.765734	dnaB	MB0059	+	SIT98432.1	PROBABLE REPLICATIVE DNA HELICASE DNAB
fragment_212	61920	62070	150	-0.0844072	0.504859	0.88511	dnaB	MB0059	+	SIT98432.1	PROBABLE REPLICATIVE DNA HELICASE DNAB
fragment_213	62071	62513	442	0.146921	0.0204132	0.310395	dnaB	MB0059	+	SIT98432.1	PROBABLE REPLICATIVE DNA HELICASE DNAB
fragment_214	62514	62615	101	-0.384914	0.0918529	0.554243	dnaB	MB0059	+	SIT98432.1	PROBABLE REPLICATIVE DNA HELICASE DNAB
fragment_215	62616	62705	89	-0.143631	0.64528	0.927723	dnaB	MB0059	+	SIT98432.1	PROBABLE REPLICATIVE DNA HELICASE DNAB
fragment_216	62706	63615	909	0.172942	0.596922	0.913469	dnaB;	MB0059; MB0060	+; +	SIT98432.1; SIT98434.1	PROBABLE REPLICATIVE DNA HELICASE DNAB; HYPOTHETICAL PROTEIN
fragment_217	63616	63769	153	0.0506354	0.693824	0.939804		MB0060	+	SIT98434.1	HYPOTHETICAL PROTEIN
fragment_218	63770	63777	7	NA	NA	NA		MB0060	+	SIT98434.1	HYPOTHETICAL PROTEIN
fragment_219	63778	64100	322	0.0805069	0.322935	0.78642	;	MB0060; MB0061	+; +	SIT98434.1; SIT98436.1	HYPOTHETICAL PROTEIN; ADP-ribose 1-phosphate phophatase related protein
fragment_220	64101	64163	62	NA	NA	NA		MB0061	+	SIT98436.1	ADP-ribose 1-phosphate phophatase related protein
fragment_221	64164	64313	149	-0.20196	0.1002	0.567621		MB0061	+	SIT98436.1	ADP-ribose 1-phosphate phophatase related protein
fragment_222	64314	64502	188	-0.0469937	0.648388	0.927786		MB0061	+	SIT98436.1	ADP-ribose 1-phosphate phophatase related protein
fragment_223	64503	64728	225	-0.0967153	0.356109	0.805672		MB0061	+	SIT98436.1	ADP-ribose 1-phosphate phophatase related protein
fragment_224	64729	64802	73	0.694855	0.110173	0.586037		MB0061	+	SIT98436.1	ADP-ribose 1-phosphate phophatase related protein
fragment_225	64803	65681	878	0.0778727	0.65272	0.928251	; celA1	MB0061; MB0063	+; +	SIT98436.1; SIT98438.1	ADP-ribose 1-phosphate phophatase related protein; POSSIBLE CELLULASE CELA1 (ENDOGLUCANASE) (ENDO-1,4-BETA-GLUCANASE) (FI-CMCASE) (CARBOXYMETHYL CELLULASE)
fragment_226	65682	65893	211	0.0224048	0.812536	0.963993	celA1	MB0063	+	SIT98438.1	POSSIBLE CELLULASE CELA1 (ENDOGLUCANASE) (ENDO-1,4-BETA-GLUCANASE) (FI-CMCASE) (CARBOXYMETHYL CELLULASE)
fragment_227	65894	66054	160	0.109318	0.363359	0.81143	celA1	MB0063	+	SIT98438.1	POSSIBLE CELLULASE CELA1 (ENDOGLUCANASE) (ENDO-1,4-BETA-GLUCANASE) (FI-CMCASE) (CARBOXYMETHYL CELLULASE)
fragment_228	66055	67162	1107	NA	NA	NA	celA1;	MB0063; MB0064	+; +	SIT98438.1; SIT98439.1	POSSIBLE CELLULASE CELA1 (ENDOGLUCANASE) (ENDO-1,4-BETA-GLUCANASE) (FI-CMCASE) (CARBOXYMETHYL CELLULASE); POSSIBLE OXIDOREDUCTASE
fragment_229	67163	67288	125	0.0248108	0.860146	0.973664		MB0064	+	SIT98439.1	POSSIBLE OXIDOREDUCTASE
fragment_230	67289	67737	448	0.0217092	0.848785	0.971433		MB0064	+	SIT98439.1	POSSIBLE OXIDOREDUCTASE
fragment_231	67738	68178	440	-0.015432	0.768805	0.954959		MB0064	+	SIT98439.1	POSSIBLE OXIDOREDUCTASE
fragment_232	68179	69235	1056	NA	NA	NA	;	MB0064; MB0065	+; +	SIT98439.1; SIT98440.1	POSSIBLE OXIDOREDUCTASE; PROBABLE CONSERVED TRANSMEMBRANE PROTEIN
fragment_233	69236	69312	76	-0.352988	0.430114	0.854559		MB0065	+	SIT98440.1	PROBABLE CONSERVED TRANSMEMBRANE PROTEIN
fragment_234	69313	69378	65	NA	NA	NA		MB0065	+	SIT98440.1	PROBABLE CONSERVED TRANSMEMBRANE PROTEIN
fragment_235	69379	69390	11	NA	NA	NA		MB0065	+	SIT98440.1	PROBABLE CONSERVED TRANSMEMBRANE PROTEIN
fragment_236	69391	69650	259	-0.210756	0.101908	0.568799		MB0065	+	SIT98440.1	PROBABLE CONSERVED TRANSMEMBRANE PROTEIN
fragment_237	69651	69768	117	0.0726845	0.632823	0.922873		MB0065	+	SIT98440.1	PROBABLE CONSERVED TRANSMEMBRANE PROTEIN
fragment_238	69769	69785	16	NA	NA	NA		MB0065	+	SIT98440.1	PROBABLE CONSERVED TRANSMEMBRANE PROTEIN
fragment_239	69786	69831	45	NA	NA	NA		MB0065	+	SIT98440.1	PROBABLE CONSERVED TRANSMEMBRANE PROTEIN
fragment_240	69832	69861	29	NA	NA	NA		MB0065	+	SIT98440.1	PROBABLE CONSERVED TRANSMEMBRANE PROTEIN
fragment_241	69862	70463	601	0.0733803	0.178004	0.674804		MB0065	+	SIT98440.1	PROBABLE CONSERVED TRANSMEMBRANE PROTEIN
fragment_242	70464	70721	257	-0.1548	0.170851	0.667512		MB0065	+	SIT98440.1	PROBABLE CONSERVED TRANSMEMBRANE PROTEIN
fragment_243	70722	70962	240	-0.18931	0.0127582	0.257097		MB0065	+	SIT98440.1	PROBABLE CONSERVED TRANSMEMBRANE PROTEIN
fragment_244	70963	71721	758	-0.685653	0.353238	0.804267	; vapB1	MB0065; MB0065A	+; +	SIT98440.1; SIT98441.1	PROBABLE CONSERVED TRANSMEMBRANE PROTEIN; Possible antitoxin VapB1
fragment_245	71722	71841	119	-0.0434932	0.804204	0.963112	vapB1	MB0065A	+	SIT98441.1	Possible antitoxin VapB1
fragment_246	71842	72115	273	-0.129939	0.244051	0.730074	vapB1; vapc1	MB0065A; MB0066	+; +	SIT98441.1; SIT98442.1	Possible antitoxin VapB1; possible toxin vapc1
fragment_247	72116	72427	311	-0.0984723	0.204381	0.699569	vapc1; icd2	MB0066; MB0067C	+; -	SIT98442.1; SIT98443.1	possible toxin vapc1; PROBABLE ISOCITRATE DEHYDROGENASE [NADP] ICD2 (OXALOSUCCINATE DECARBOXYLASE) (IDH) (NADP+-SPECIFIC ICDH) (IDP)
fragment_248	72428	72493	65	0.168327	0.763818	0.954033	icd2	MB0067C	-	SIT98443.1	PROBABLE ISOCITRATE DEHYDROGENASE [NADP] ICD2 (OXALOSUCCINATE DECARBOXYLASE) (IDH) (NADP+-SPECIFIC ICDH) (IDP)
fragment_249	72494	72520	26	NA	NA	NA	icd2	MB0067C	-	SIT98443.1	PROBABLE ISOCITRATE DEHYDROGENASE [NADP] ICD2 (OXALOSUCCINATE DECARBOXYLASE) (IDH) (NADP+-SPECIFIC ICDH) (IDP)
fragment_250	72521	72613	92	0.220275	0.373129	0.817108	icd2	MB0067C	-	SIT98443.1	PROBABLE ISOCITRATE DEHYDROGENASE [NADP] ICD2 (OXALOSUCCINATE DECARBOXYLASE) (IDH) (NADP+-SPECIFIC ICDH) (IDP)
fragment_251	72614	73039	425	0.0245151	0.629103	0.921763	icd2	MB0067C	-	SIT98443.1	PROBABLE ISOCITRATE DEHYDROGENASE [NADP] ICD2 (OXALOSUCCINATE DECARBOXYLASE) (IDH) (NADP+-SPECIFIC ICDH) (IDP)
fragment_252	73040	73117	77	-0.147149	0.780716	0.958183	icd2	MB0067C	-	SIT98443.1	PROBABLE ISOCITRATE DEHYDROGENASE [NADP] ICD2 (OXALOSUCCINATE DECARBOXYLASE) (IDH) (NADP+-SPECIFIC ICDH) (IDP)
fragment_253	73118	73426	308	-0.0371679	0.676502	0.935764	icd2	MB0067C	-	SIT98443.1	PROBABLE ISOCITRATE DEHYDROGENASE [NADP] ICD2 (OXALOSUCCINATE DECARBOXYLASE) (IDH) (NADP+-SPECIFIC ICDH) (IDP)
fragment_254	73427	73549	122	-0.450942	0.00868941	0.217521	icd2	MB0067C	-	SIT98443.1	PROBABLE ISOCITRATE DEHYDROGENASE [NADP] ICD2 (OXALOSUCCINATE DECARBOXYLASE) (IDH) (NADP+-SPECIFIC ICDH) (IDP)
fragment_255	73550	73681	131	-0.0752338	0.561145	0.907569	icd2	MB0067C	-	SIT98443.1	PROBABLE ISOCITRATE DEHYDROGENASE [NADP] ICD2 (OXALOSUCCINATE DECARBOXYLASE) (IDH) (NADP+-SPECIFIC ICDH) (IDP)
fragment_256	73682	74257	575	0.0579577	0.22965	0.718775	icd2	MB0067C	-	SIT98443.1	PROBABLE ISOCITRATE DEHYDROGENASE [NADP] ICD2 (OXALOSUCCINATE DECARBOXYLASE) (IDH) (NADP+-SPECIFIC ICDH) (IDP)
fragment_257	74258	74287	29	NA	NA	NA	icd2	MB0067C	-	SIT98443.1	PROBABLE ISOCITRATE DEHYDROGENASE [NADP] ICD2 (OXALOSUCCINATE DECARBOXYLASE) (IDH) (NADP+-SPECIFIC ICDH) (IDP)
fragment_258	74288	74311	23	NA	NA	NA	icd2	MB0067C	-	SIT98443.1	PROBABLE ISOCITRATE DEHYDROGENASE [NADP] ICD2 (OXALOSUCCINATE DECARBOXYLASE) (IDH) (NADP+-SPECIFIC ICDH) (IDP)
fragment_259	74312	74726	414	0.00066574	0.990838	0.998152	icd2;	MB0067C; MB0068C	-; -	SIT98443.1; SIT98444.1	PROBABLE ISOCITRATE DEHYDROGENASE [NADP] ICD2 (OXALOSUCCINATE DECARBOXYLASE) (IDH) (NADP+-SPECIFIC ICDH) (IDP); POSSIBLE TRANSCRIPTIONAL REGULATORY PROTEIN (POSSIBLY TETR-FAMILY)
fragment_260	74727	75532	805	-0.0288347	0.739788	0.949976	;	MB0068C; MB0069	-; +	SIT98444.1; SIT98446.1	POSSIBLE TRANSCRIPTIONAL REGULATORY PROTEIN (POSSIBLY TETR-FAMILY); PROBABLE OXIDOREDUCTASE
fragment_261	75533	75541	8	NA	NA	NA		MB0069	+	SIT98446.1	PROBABLE OXIDOREDUCTASE
fragment_262	75542	75586	44	NA	NA	NA		MB0069	+	SIT98446.1	PROBABLE OXIDOREDUCTASE
fragment_263	75587	75868	281	-0.0941619	0.251537	0.736796		MB0069	+	SIT98446.1	PROBABLE OXIDOREDUCTASE
fragment_264	75869	76177	308	-0.0712439	0.496628	0.881156		MB0069	+	SIT98446.1	PROBABLE OXIDOREDUCTASE
fragment_265	76178	76210	32	NA	NA	NA		MB0069	+	SIT98446.1	PROBABLE OXIDOREDUCTASE
fragment_266	76211	77721	1510	NA	NA	NA	; glyA2	MB0069; MB0071C	+; -	SIT98446.1; SIT98450.1	PROBABLE OXIDOREDUCTASE; serine hydroxymethyltransferase glya2 (serine methylase 2) (shmt 2)
fragment_267	77722	78381	659	0.0289783	0.615304	0.915928	glyA2	MB0071C	-	SIT98450.1	serine hydroxymethyltransferase glya2 (serine methylase 2) (shmt 2)
fragment_268	78382	78510	128	0.200822	0.14054	0.630406	glyA2	MB0071C	-	SIT98450.1	serine hydroxymethyltransferase glya2 (serine methylase 2) (shmt 2)
fragment_269	78511	78858	347	-0.158955	0.260889	0.743176	glyA2	MB0071C	-	SIT98450.1	serine hydroxymethyltransferase glya2 (serine methylase 2) (shmt 2)
fragment_270	78859	78927	68	0.234965	0.656206	0.929958	glyA2	MB0071C	-	SIT98450.1	serine hydroxymethyltransferase glya2 (serine methylase 2) (shmt 2)
fragment_271	78928	80461	1533	NA	NA	NA
fragment_272	80462	81269	807	0.0724826	0.477998	0.874217		MB0073	+	CAB5247775.1	PROBABLE GLUTAMINE-TRANSPORT TRANSMEMBRANE PROTEIN ABC TRANSPORTER
fragment_273	81270	81946	676	0.0795167	0.254513	0.738943	;	MB0073; MB0074	+; +	CAB5247775.1; CAB5247776.1	PROBABLE GLUTAMINE-TRANSPORT TRANSMEMBRANE PROTEIN ABC TRANSPORTER; PROBABLE GLUTAMINE-TRANSPORT ATP-BINDING PROTEIN ABC TRANSPORTER GLNQ
fragment_274	81947	82354	407	-0.0245319	0.564297	0.908214		MB0074	+	CAB5247776.1	PROBABLE GLUTAMINE-TRANSPORT ATP-BINDING PROTEIN ABC TRANSPORTER GLNQ
fragment_275	82355	83287	932	0.368686	0.316856	0.781718	;	MB0074; MB0076	+; +	CAB5247776.1; CAB5247778.1	PROBABLE GLUTAMINE-TRANSPORT ATP-BINDING PROTEIN ABC TRANSPORTER GLNQ; Xaa-Pro dipeptidase (EC
fragment_276	83288	83841	553	0.0860662	0.14311	0.631643		MB0076	+	CAB5247778.1	Xaa-Pro dipeptidase (EC
fragment_277	83842	84070	228	-0.0156885	0.809556	0.963858	;	MB0076; MB0077	+; +	CAB5247778.1; CAB5247779.1	Xaa-Pro dipeptidase (EC; PROBABLE AMINOTRANSFERASE
fragment_278	84071	84577	506	-0.00142804	0.982386	0.997461		MB0077	+	CAB5247779.1	PROBABLE AMINOTRANSFERASE
fragment_279	84578	84898	320	-0.096136	0.435225	0.856253		MB0077	+	CAB5247779.1	PROBABLE AMINOTRANSFERASE
fragment_280	84899	84956	57	-0.502283	0.551991	0.903515		MB0077	+	CAB5247779.1	PROBABLE AMINOTRANSFERASE
fragment_281	84957	85374	417	-0.0460126	0.393963	0.828479	;	MB0077; MB0078C	+; -	CAB5247779.1; CAB5247780.1	PROBABLE AMINOTRANSFERASE; PROBABLE MEMBRANE PROTEIN
fragment_282	85375	85557	182	-0.151676	0.173034	0.669047		MB0078C	-	CAB5247780.1	PROBABLE MEMBRANE PROTEIN
fragment_283	85558	85917	359	-0.0706271	0.317245	0.781883	;	MB0078C; MB0079C	-; -	CAB5247780.1; CAB5247781.1	PROBABLE MEMBRANE PROTEIN; PROBABLE OXIDOREDUCTASE
fragment_284	85918	86187	269	-0.264235	0.00630138	0.18081		MB0079C	-	CAB5247781.1	PROBABLE OXIDOREDUCTASE
fragment_285	86188	86238	50	NA	NA	NA		MB0079C	-	CAB5247781.1	PROBABLE OXIDOREDUCTASE
fragment_286	86239	86638	399	0.0277443	0.599589	0.913469	;	MB0079C; MB0080	-; +	CAB5247781.1; CAB5247782.1	PROBABLE OXIDOREDUCTASE; PROBABLE TRANSCRIPTIONAL REGULATORY PROTEIN
fragment_287	86639	86896	257	-0.155395	0.0806008	0.531959		MB0080	+	CAB5247782.1	PROBABLE TRANSCRIPTIONAL REGULATORY PROTEIN
fragment_288	86897	87318	421	-0.0197923	0.853236	0.971905	;	MB0080; MB0081C	+; -	CAB5247782.1; CAB5247783.1	PROBABLE TRANSCRIPTIONAL REGULATORY PROTEIN; HYPOTHETICAL PROTEIN
fragment_289	87319	87326	7	NA	NA	NA		MB0081C	-	CAB5247783.1	HYPOTHETICAL PROTEIN
fragment_290	87327	87529	202	-0.140179	0.101057	0.568799		MB0081C	-	CAB5247783.1	HYPOTHETICAL PROTEIN
fragment_291	87530	87913	383	-0.0583601	0.380823	0.822722	;	MB0081C; MB0081A	-; -	CAB5247783.1; CAB5247784.1	HYPOTHETICAL PROTEIN; Conserved protein
fragment_292	87914	88013	99	-0.245649	0.302827	0.775679		MB0081A	-	CAB5247784.1	Conserved protein
fragment_293	88014	88194	180	-0.163692	0.137207	0.624987		MB0081A	-	CAB5247784.1	Conserved protein
fragment_294	88195	88983	788	-0.0015542	0.986812	0.997461		MB0082	+	CAB5247785.1	Ribosome hibernation promoting factor Hpf
fragment_295	88984	89111	127	-0.151757	0.288967	0.764302	;	MB0082; MB0083	+; +	CAB5247785.1; CAB5247786.1	Ribosome hibernation promoting factor Hpf; Putative DNA-binding protein
fragment_296	89112	89595	483	0.0426371	0.31532	0.781718		MB0083	+	CAB5247786.1	Putative DNA-binding protein
fragment_297	89596	89634	38	NA	NA	NA		MB0084	+	CAB5247787.1	PROBABLE TRANSCRIPTIONAL REGULATORY PROTEIN
fragment_298	89635	89691	56	NA	NA	NA		MB0084	+	CAB5247787.1	PROBABLE TRANSCRIPTIONAL REGULATORY PROTEIN
fragment_299	89692	89772	80	-0.496519	0.222477	0.715847		MB0084	+	CAB5247787.1	PROBABLE TRANSCRIPTIONAL REGULATORY PROTEIN
fragment_300	89773	89862	89	0.000178727	0.999412	0.999755		MB0084	+	CAB5247787.1	PROBABLE TRANSCRIPTIONAL REGULATORY PROTEIN
fragment_301	89863	90579	716	0.0715937	0.313088	0.78052	;	MB0084; MB0086	+; +	CAB5247787.1; CAB5247789.1	PROBABLE TRANSCRIPTIONAL REGULATORY PROTEIN; PROBABLE OXIDOREDUCTASE
fragment_302	90580	90771	191	-0.0312748	0.756255	0.954033		MB0086	+	CAB5247789.1	PROBABLE OXIDOREDUCTASE
fragment_303	90772	90864	92	-0.523801	0.0394427	0.404914		MB0086	+	CAB5247789.1	PROBABLE OXIDOREDUCTASE
fragment_304	90865	91134	269	-0.036033	0.482981	0.874364		MB0086	+	CAB5247789.1	PROBABLE OXIDOREDUCTASE
fragment_305	91135	92268	1133	NA	NA	NA		MB0086	+	CAB5247789.1	PROBABLE OXIDOREDUCTASE
fragment_306	92269	92510	241	-0.106744	0.150635	0.640232	; hycD	MB0086; MB0087	+; +	CAB5247789.1; CAB5247790.1	PROBABLE OXIDOREDUCTASE; POSSIBLE FORMATE HYDROGENLYASE HYCD (FHL)
fragment_307	92511	93626	1115	NA	NA	NA	hycD; hycP	MB0087; MB0088	+; +	CAB5247790.1; CAB5247791.1	POSSIBLE FORMATE HYDROGENLYASE HYCD (FHL); POSSIBLE HYDROGENASE HYCP
fragment_308	93627	93966	339	-0.0268082	0.741747	0.950973	hycP	MB0088	+	CAB5247791.1	POSSIBLE HYDROGENASE HYCP
fragment_309	93967	94265	298	-0.105406	0.363325	0.81143	hycP; hycQ	MB0088; MB0089	+; +	CAB5247791.1; CAB5247792.1	POSSIBLE HYDROGENASE HYCP; POSSIBLE HYDROGENASE HYCQ
fragment_310	94266	95042	776	0.00800874	0.892811	0.980276	hycQ	MB0089	+	CAB5247792.1	POSSIBLE HYDROGENASE HYCQ
fragment_311	95043	95180	137	-0.243711	0.06349	0.486589	hycQ	MB0089	+	CAB5247792.1	POSSIBLE HYDROGENASE HYCQ
fragment_312	95181	95463	282	-0.259964	0.000639433	0.0474496	hycQ; hycE	MB0089; MB0090	+; +	CAB5247792.1; CAB5247793.1	POSSIBLE HYDROGENASE HYCQ; possible formate hydrogenase hyce (fhl)
fragment_313	95464	96124	660	0.0864316	0.120335	0.602425	hycE	MB0090	+	CAB5247793.1	possible formate hydrogenase hyce (fhl)
fragment_314	96125	96364	239	-0.191874	0.00287974	0.113513	hycE	MB0090	+	CAB5247793.1	possible formate hydrogenase hyce (fhl)
fragment_315	96365	96894	529	0.0109723	0.84023	0.969097	hycE	MB0090	+	CAB5247793.1	possible formate hydrogenase hyce (fhl)
fragment_316	96895	97604	709	-0.0338008	0.754614	0.953621	hycE;	MB0090; MB0091	+; +	CAB5247793.1; CAB5247794.1	possible formate hydrogenase hyce (fhl); possible polyketide cyclase/dehydrase
fragment_317	97605	97745	140	-0.15305	0.303299	0.775679		MB0091	+	CAB5247794.1	possible polyketide cyclase/dehydrase
fragment_318	97746	98033	287	-0.171103	0.0420923	0.41257		MB0092	+	CAB5247795.1	POSSIBLE METHYLTRANSFERASE/METHYLASE
fragment_319	98034	98203	169	0.0236994	0.857534	0.972838		MB0092	+	CAB5247795.1	POSSIBLE METHYLTRANSFERASE/METHYLASE
fragment_320	98204	98294	90	0.229558	0.441667	0.857542		MB0092	+	CAB5247795.1	POSSIBLE METHYLTRANSFERASE/METHYLASE
fragment_321	98295	98434	139	-0.101048	0.499507	0.881636		MB0092	+	CAB5247795.1	POSSIBLE METHYLTRANSFERASE/METHYLASE
fragment_322	98435	98502	67	-0.370994	0.561902	0.907569
fragment_323	98503	98852	349	-0.0764674	0.165312	0.659925		MB0093	+	CAB5247796.1	POSSIBLE MEMBRANE PROTEIN
fragment_324	98853	99250	397	-3.31047e-05	0.99966	0.999755		MB0093	+	CAB5247796.1	POSSIBLE MEMBRANE PROTEIN
fragment_325	99251	99476	225	-0.137431	0.0315741	0.372867		MB0093	+	CAB5247796.1	POSSIBLE MEMBRANE PROTEIN
fragment_326	99477	99761	284	-0.251295	0.0143132	0.267271	mtn	MB0094	+	CAB5247797.1	probable bifunctional mta/sah nucleosidase mtn: 5'-methylthioadenosine nucleosidase (methylthioadenosine methylthioribohydrolase) + s-adenosylhomocysteine nucleosidase (s-adenosyl-l-homocysteine homocysteinylribohydrolase)
fragment_327	99762	99974	212	-0.0111254	0.897529	0.980753	mtn	MB0094	+	CAB5247797.1	probable bifunctional mta/sah nucleosidase mtn: 5'-methylthioadenosine nucleosidase (methylthioadenosine methylthioribohydrolase) + s-adenosylhomocysteine nucleosidase (s-adenosyl-l-homocysteine homocysteinylribohydrolase)
fragment_328	99975	100732	757	0.14605	0.063187	0.486479	mtn; ctpA	MB0094; MB0095	+; +	CAB5247797.1; CAB5247798.1	probable bifunctional mta/sah nucleosidase mtn: 5'-methylthioadenosine nucleosidase (methylthioadenosine methylthioribohydrolase) + s-adenosylhomocysteine nucleosidase (s-adenosyl-l-homocysteine homocysteinylribohydrolase); cation transporter p-type atpase a ctpa
fragment_329	100733	100751	18	NA	NA	NA	ctpA	MB0095	+	CAB5247798.1	cation transporter p-type atpase a ctpa
fragment_330	100752	100909	157	-0.0322854	0.778111	0.957696	ctpA	MB0095	+	CAB5247798.1	cation transporter p-type atpase a ctpa
fragment_331	100910	101878	968	NA	NA	NA	ctpA	MB0095	+	CAB5247798.1	cation transporter p-type atpase a ctpa
fragment_332	101879	102490	611	-0.00749761	0.929561	0.98878	ctpA	MB0095	+	CAB5247798.1	cation transporter p-type atpase a ctpa
fragment_333	102491	102819	328	0.0934797	0.384129	0.823013	ctpA	MB0095	+	CAB5247798.1	cation transporter p-type atpase a ctpa
fragment_334	102820	103670	850	0.0361433	0.837046	0.968658	ctpA;	MB0095; MB0096C	+; -	CAB5247798.1; CAB5247799.1	cation transporter p-type atpase a ctpa; PROBABLE CONSERVED MEMBRANE PROTEIN
fragment_335	103671	104633	962	NA	NA	NA	;	MB0096C; MB0098C	-; -	CAB5247799.1; CAB5247801.1	PROBABLE CONSERVED MEMBRANE PROTEIN; CONSERVED HYPOTHETICAL PROTEIN
fragment_336	104634	105081	447	NA	NA	NA		MB0098C	-	CAB5247801.1	CONSERVED HYPOTHETICAL PROTEIN
fragment_337	105082	105114	32	NA	NA	NA		MB0098C	-	CAB5247801.1	CONSERVED HYPOTHETICAL PROTEIN
fragment_338	105115	105518	403	0.10701	0.0429252	0.416243	; PPE1	MB0098C; MB0099	-; +	CAB5247801.1; CAB5247802.1	CONSERVED HYPOTHETICAL PROTEIN; ppe family protein ppe1
fragment_339	105519	105678	159	-0.0474558	0.743847	0.951738	PPE1	MB0099	+	CAB5247802.1	ppe family protein ppe1
fragment_340	105679	105933	254	-0.155702	0.0081648	0.211131	PPE1	MB0099	+	CAB5247802.1	ppe family protein ppe1
fragment_341	105934	106050	116	-0.0135119	0.936697	0.990249	PPE1	MB0099	+	CAB5247802.1	ppe family protein ppe1
fragment_342	106051	106316	265	-0.269401	0.00117323	0.0689793	PPE1	MB0099	+	CAB5247802.1	ppe family protein ppe1
fragment_343	106317	106358	41	NA	NA	NA	PPE1	MB0099	+	CAB5247802.1	ppe family protein ppe1
fragment_344	106359	106394	35	NA	NA	NA	PPE1	MB0099	+	CAB5247802.1	ppe family protein ppe1
fragment_345	106395	106884	489	-0.0241567	0.70335	0.942049	PPE1;	MB0099; MB0100	+; +	CAB5247802.1; CAB5247803.1	ppe family protein ppe1; POSSIBLE OXIDOREDUCTASE
fragment_346	106885	107460	575	0.0416963	0.511707	0.886936		MB0100	+	CAB5247803.1	POSSIBLE OXIDOREDUCTASE
fragment_347	107461	107888	427	-0.0738965	0.158029	0.650522	; fcot	MB0100; MB0101	+; +	CAB5247803.1; CAB5247804.1	POSSIBLE OXIDOREDUCTASE; probable fatty acyl coa thioesterase type iii fcot
fragment_348	107889	107978	89	0.280899	0.271999	0.748672	fcot	MB0101	+	CAB5247804.1	probable fatty acyl coa thioesterase type iii fcot
fragment_349	107979	108214	235	-0.176897	0.00192831	0.0925502	fcot; fadD10	MB0101; MB0102	+; +	CAB5247804.1; CAB5247805.1	probable fatty acyl coa thioesterase type iii fcot; POSSIBLE FATTY-ACID-COA LIGASE FADD10 (FATTY-ACID-COA SYNTHETASE) (FATTY-ACID-COA SYNTHASE)
fragment_350	108215	108456	241	-0.156091	0.053906	0.458975	fadD10	MB0102	+	CAB5247805.1	POSSIBLE FATTY-ACID-COA LIGASE FADD10 (FATTY-ACID-COA SYNTHETASE) (FATTY-ACID-COA SYNTHASE)
fragment_351	108457	109114	657	0.0302872	0.669	0.933083	fadD10	MB0102	+	CAB5247805.1	POSSIBLE FATTY-ACID-COA LIGASE FADD10 (FATTY-ACID-COA SYNTHETASE) (FATTY-ACID-COA SYNTHASE)
fragment_352	109115	109620	505	-0.0236895	0.769144	0.955085	fadD10	MB0102	+	CAB5247805.1	POSSIBLE FATTY-ACID-COA LIGASE FADD10 (FATTY-ACID-COA SYNTHETASE) (FATTY-ACID-COA SYNTHASE)
fragment_353	109621	109951	330	-0.0673343	0.603566	0.913469	fadD10;	MB0102; MB0103	+; +	CAB5247805.1; CAB5247806.1	POSSIBLE FATTY-ACID-COA LIGASE FADD10 (FATTY-ACID-COA SYNTHETASE) (FATTY-ACID-COA SYNTHASE); pp-binding family protein Rv0100
fragment_354	109952	110026	74	NA	NA	NA		MB0103	+	CAB5247806.1	pp-binding family protein Rv0100
fragment_355	110027	110129	102	0.395075	0.213253	0.709386	; nrp	MB0103; MB0104	+; +	CAB5247806.1; CAB5247807.1	pp-binding family protein Rv0100; PROBABLE PEPTIDE SYNTHETASE NRP (PEPTIDE SYNTHASE)
fragment_356	110130	110151	21	NA	NA	NA	nrp	MB0104	+	CAB5247807.1	PROBABLE PEPTIDE SYNTHETASE NRP (PEPTIDE SYNTHASE)
fragment_357	110152	110446	294	-0.0906625	0.530661	0.893968	nrp	MB0104	+	CAB5247807.1	PROBABLE PEPTIDE SYNTHETASE NRP (PEPTIDE SYNTHASE)
fragment_358	110447	110517	70	-0.525485	0.294046	0.76915	nrp	MB0104	+	CAB5247807.1	PROBABLE PEPTIDE SYNTHETASE NRP (PEPTIDE SYNTHASE)
fragment_359	110518	111669	1151	NA	NA	NA	nrp	MB0104	+	CAB5247807.1	PROBABLE PEPTIDE SYNTHETASE NRP (PEPTIDE SYNTHASE)
fragment_360	111670	111693	23	NA	NA	NA	nrp	MB0104	+	CAB5247807.1	PROBABLE PEPTIDE SYNTHETASE NRP (PEPTIDE SYNTHASE)
fragment_361	111694	111801	107	0.0909278	0.616801	0.916088	nrp	MB0104	+	CAB5247807.1	PROBABLE PEPTIDE SYNTHETASE NRP (PEPTIDE SYNTHASE)
fragment_362	111802	112062	260	-0.097889	0.326929	0.789015	nrp	MB0104	+	CAB5247807.1	PROBABLE PEPTIDE SYNTHETASE NRP (PEPTIDE SYNTHASE)
fragment_363	112063	112208	145	0.1441	0.290504	0.765427	nrp	MB0104	+	CAB5247807.1	PROBABLE PEPTIDE SYNTHETASE NRP (PEPTIDE SYNTHASE)
fragment_364	112209	112804	595	0.0584514	0.399265	0.832012	nrp	MB0104	+	CAB5247807.1	PROBABLE PEPTIDE SYNTHETASE NRP (PEPTIDE SYNTHASE)
fragment_365	112805	112872	67	0.643531	0.230489	0.71948	nrp	MB0104	+	CAB5247807.1	PROBABLE PEPTIDE SYNTHETASE NRP (PEPTIDE SYNTHASE)
fragment_366	112873	113304	431	0.0257683	0.784009	0.958619	nrp	MB0104	+	CAB5247807.1	PROBABLE PEPTIDE SYNTHETASE NRP (PEPTIDE SYNTHASE)
fragment_367	113305	113411	106	0.0580637	0.75706	0.954033	nrp	MB0104	+	CAB5247807.1	PROBABLE PEPTIDE SYNTHETASE NRP (PEPTIDE SYNTHASE)
fragment_368	113412	113682	270	-0.13039	0.075285	0.519354	nrp	MB0104	+	CAB5247807.1	PROBABLE PEPTIDE SYNTHETASE NRP (PEPTIDE SYNTHASE)
fragment_369	113683	113852	169	-0.10818	0.315118	0.781718	nrp	MB0104	+	CAB5247807.1	PROBABLE PEPTIDE SYNTHETASE NRP (PEPTIDE SYNTHASE)
fragment_370	113853	113866	13	NA	NA	NA	nrp	MB0104	+	CAB5247807.1	PROBABLE PEPTIDE SYNTHETASE NRP (PEPTIDE SYNTHASE)
fragment_371	113867	114023	156	-0.0959074	0.374598	0.817731	nrp	MB0104	+	CAB5247807.1	PROBABLE PEPTIDE SYNTHETASE NRP (PEPTIDE SYNTHASE)
fragment_372	114024	114189	165	-0.114077	0.344298	0.799508	nrp	MB0104	+	CAB5247807.1	PROBABLE PEPTIDE SYNTHETASE NRP (PEPTIDE SYNTHASE)
fragment_373	114190	115457	1267	NA	NA	NA	nrp	MB0104	+	CAB5247807.1	PROBABLE PEPTIDE SYNTHETASE NRP (PEPTIDE SYNTHASE)
fragment_374	115458	115698	240	-0.0126414	0.836034	0.968508	nrp	MB0104	+	CAB5247807.1	PROBABLE PEPTIDE SYNTHETASE NRP (PEPTIDE SYNTHASE)
fragment_375	115699	115728	29	NA	NA	NA	nrp	MB0104	+	CAB5247807.1	PROBABLE PEPTIDE SYNTHETASE NRP (PEPTIDE SYNTHASE)
fragment_376	115729	116079	350	-0.0130381	0.894187	0.980276	nrp	MB0104	+	CAB5247807.1	PROBABLE PEPTIDE SYNTHETASE NRP (PEPTIDE SYNTHASE)
fragment_377	116080	116196	116	-0.299759	0.0600263	0.478218	nrp	MB0104	+	CAB5247807.1	PROBABLE PEPTIDE SYNTHETASE NRP (PEPTIDE SYNTHASE)
fragment_378	116197	116355	158	-0.0241083	0.842717	0.969685	nrp	MB0104	+	CAB5247807.1	PROBABLE PEPTIDE SYNTHETASE NRP (PEPTIDE SYNTHASE)
fragment_379	116356	116547	191	-0.213833	0.0167589	0.284656	nrp	MB0104	+	CAB5247807.1	PROBABLE PEPTIDE SYNTHETASE NRP (PEPTIDE SYNTHASE)
fragment_380	116548	116727	179	-0.223375	0.075222	0.519354	nrp	MB0104	+	CAB5247807.1	PROBABLE PEPTIDE SYNTHETASE NRP (PEPTIDE SYNTHASE)
fragment_381	116728	116754	26	NA	NA	NA	nrp	MB0104	+	CAB5247807.1	PROBABLE PEPTIDE SYNTHETASE NRP (PEPTIDE SYNTHASE)
fragment_382	116755	116990	235	-0.170026	0.0150236	0.273257	nrp	MB0104	+	CAB5247807.1	PROBABLE PEPTIDE SYNTHETASE NRP (PEPTIDE SYNTHASE)
fragment_383	116991	117003	12	NA	NA	NA	nrp	MB0104	+	CAB5247807.1	PROBABLE PEPTIDE SYNTHETASE NRP (PEPTIDE SYNTHASE)
fragment_384	117004	117041	37	NA	NA	NA	nrp	MB0104	+	CAB5247807.1	PROBABLE PEPTIDE SYNTHETASE NRP (PEPTIDE SYNTHASE)
fragment_385	117042	117742	700	0.336955	0.00217937	0.101345	nrp	MB0104	+	CAB5247807.1	PROBABLE PEPTIDE SYNTHETASE NRP (PEPTIDE SYNTHASE)
fragment_386	117743	118726	983	NA	NA	NA		MB0105	+	CAB5247808.1	PROBABLE CONSERVED INTEGRAL MEMBRANE PROTEIN
fragment_387	118727	119685	958	0.197641	0.847528	0.970445		MB0105	+	CAB5247808.1	PROBABLE CONSERVED INTEGRAL MEMBRANE PROTEIN
fragment_388	119686	119982	296	-0.164478	0.0463205	0.429804	; ctpB	MB0105; MB0106C	+; -	CAB5247808.1; CAB5247809.1	PROBABLE CONSERVED INTEGRAL MEMBRANE PROTEIN; PROBABLE CATION-TRANSPORTER P-TYPE ATPASE B CTPB
fragment_389	119983	120845	862	-0.0991072	0.428072	0.853127	ctpB	MB0106C	-	CAB5247809.1	PROBABLE CATION-TRANSPORTER P-TYPE ATPASE B CTPB
fragment_390	120846	120941	95	0.241544	0.304471	0.77593	ctpB	MB0106C	-	CAB5247809.1	PROBABLE CATION-TRANSPORTER P-TYPE ATPASE B CTPB
fragment_391	120942	121366	424	-0.00167634	0.986345	0.997461	ctpB	MB0106C	-	CAB5247809.1	PROBABLE CATION-TRANSPORTER P-TYPE ATPASE B CTPB
fragment_392	121367	121436	69	0.629298	0.251909	0.737176	ctpB	MB0106C	-	CAB5247809.1	PROBABLE CATION-TRANSPORTER P-TYPE ATPASE B CTPB
fragment_393	121437	121481	44	NA	NA	NA	ctpB	MB0106C	-	CAB5247809.1	PROBABLE CATION-TRANSPORTER P-TYPE ATPASE B CTPB
fragment_394	121482	122015	533	0.06798	0.426868	0.852786	ctpB	MB0106C	-	CAB5247809.1	PROBABLE CATION-TRANSPORTER P-TYPE ATPASE B CTPB
fragment_395	122016	122102	86	0.13147	0.646532	0.927723	ctpB	MB0106C	-	CAB5247809.1	PROBABLE CATION-TRANSPORTER P-TYPE ATPASE B CTPB
fragment_396	122103	122866	763	0.14672	0.0885319	0.542685	ctpB;	MB0106C; MB0107	-; +	CAB5247809.1; CAB5247810.1	PROBABLE CATION-TRANSPORTER P-TYPE ATPASE B CTPB; cAMP-binding proteins - catabolite gene activator and regulatory subunit of cAMP-dependent protein kinases
fragment_397	122867	123494	627	-0.015978	0.764178	0.954033		MB0107	+	CAB5247810.1	cAMP-binding proteins - catabolite gene activator and regulatory subunit of cAMP-dependent protein kinases
fragment_398	123495	123616	121	0.170257	0.38415	0.823013		MB0107	+	CAB5247810.1	cAMP-binding proteins - catabolite gene activator and regulatory subunit of cAMP-dependent protein kinases
fragment_399	123617	123748	131	-0.135296	0.354629	0.805333		MB0107	+	CAB5247810.1	cAMP-binding proteins - catabolite gene activator and regulatory subunit of cAMP-dependent protein kinases
fragment_400	123749	124199	450	0.00581592	0.906732	0.983123	; rpmB1	MB0107; MB0108C	+; -	CAB5247810.1; CAB5247811.1	cAMP-binding proteins - catabolite gene activator and regulatory subunit of cAMP-dependent protein kinases; 50s ribosomal protein l28-1 rpmb1
fragment_401	124200	125010	810	0.13824	0.0691614	0.503114	rpmB1;	MB0108C; MB0109	-; +	CAB5247811.1; CAB5247812.1	50s ribosomal protein l28-1 rpmb1; Metal chaperone, involved in Zn homeostasis
fragment_402	125011	125980	969	NA	NA	NA	; ctpI	MB0109; MB0111C	+; -	CAB5247812.1; CAB5247813.1	Metal chaperone, involved in Zn homeostasis; PROBABLE CATION-TRANSPORTER ATPASE I CTPI
fragment_403	125981	126739	758	-0.0227598	0.746377	0.952102	ctpI	MB0111C	-	CAB5247813.1	PROBABLE CATION-TRANSPORTER ATPASE I CTPI
fragment_404	126740	126877	137	-0.0756437	0.54362	0.900214	ctpI	MB0111C	-	CAB5247813.1	PROBABLE CATION-TRANSPORTER ATPASE I CTPI
fragment_405	126878	127516	638	0.13	0.0493219	0.44145	ctpI	MB0111C	-	CAB5247813.1	PROBABLE CATION-TRANSPORTER ATPASE I CTPI
fragment_406	127517	127626	109	0.0263463	0.885825	0.978932	ctpI	MB0111C	-	CAB5247813.1	PROBABLE CATION-TRANSPORTER ATPASE I CTPI
fragment_407	127627	127678	51	NA	NA	NA	ctpI	MB0111C	-	CAB5247813.1	PROBABLE CATION-TRANSPORTER ATPASE I CTPI
fragment_408	127679	128092	413	0.0756671	0.555545	0.906633	ctpI	MB0111C	-	CAB5247813.1	PROBABLE CATION-TRANSPORTER ATPASE I CTPI
fragment_409	128093	128113	20	NA	NA	NA	ctpI	MB0111C	-	CAB5247813.1	PROBABLE CATION-TRANSPORTER ATPASE I CTPI
fragment_410	128114	128293	179	-0.144664	0.229791	0.718775	ctpI	MB0111C	-	CAB5247813.1	PROBABLE CATION-TRANSPORTER ATPASE I CTPI
fragment_411	128294	128573	279	-0.0690603	0.479495	0.874364	ctpI	MB0111C	-	CAB5247813.1	PROBABLE CATION-TRANSPORTER ATPASE I CTPI
fragment_412	128574	130447	1873	NA	NA	NA	ctpI	MB0111C	-	CAB5247813.1	PROBABLE CATION-TRANSPORTER ATPASE I CTPI
fragment_413	130448	130739	291	0.275545	0.149289	0.638077	ctpI	MB0111C	-	CAB5247813.1	PROBABLE CATION-TRANSPORTER ATPASE I CTPI
fragment_414	130740	131001	261	-0.197219	0.00324342	0.122233		MB0112C	-	CAB5247814.1	HYPOTHETICAL PROTEIN
fragment_415	131002	131025	23	NA	NA	NA		MB0112C	-	CAB5247814.1	HYPOTHETICAL PROTEIN
fragment_416	131026	131041	15	NA	NA	NA		MB0112C	-	CAB5247814.1	HYPOTHETICAL PROTEIN
fragment_417	131042	131295	253	-0.0667303	0.627542	0.921201		MB0112C	-	CAB5247814.1	HYPOTHETICAL PROTEIN
fragment_418	131296	131393	97	0.0441682	0.85272	0.971905
fragment_419	131394	131970	576	0.0208966	0.6687	0.933083	PE_PGRS1	MB0113	+	CAB5247815.1	pe-pgrs family protein pe_pgrs1
fragment_420	131971	132485	514	-0.665328	0.0832299	0.53299	PE_PGRS1	MB0113	+	CAB5247815.1	pe-pgrs family protein pe_pgrs1
fragment_421	132486	132855	369	-0.134665	0.429031	0.853919	PE_PGRS1	MB0113	+	CAB5247815.1	pe-pgrs family protein pe_pgrs1
fragment_422	132856	132907	51	0.479704	0.440508	0.857083	PE_PGRS1	MB0113	+	CAB5247815.1	pe-pgrs family protein pe_pgrs1
fragment_423	132908	132967	59	NA	NA	NA	PE_PGRS1	MB0113	+	CAB5247815.1	pe-pgrs family protein pe_pgrs1
fragment_424	132968	133247	279	-0.1149	0.218436	0.712657		MB0114	+	CAB5247816.1	PROBABLE CONSERVED INTEGRAL MEMBRANE PROTEIN
fragment_425	133248	133615	367	0.0747568	0.27442	0.752033		MB0114	+	CAB5247816.1	PROBABLE CONSERVED INTEGRAL MEMBRANE PROTEIN
fragment_426	133616	133804	188	-0.0622489	0.517557	0.887854		MB0114	+	CAB5247816.1	PROBABLE CONSERVED INTEGRAL MEMBRANE PROTEIN
fragment_427	133805	133965	160	-0.147441	0.220035	0.713363		MB0114	+	CAB5247816.1	PROBABLE CONSERVED INTEGRAL MEMBRANE PROTEIN
fragment_428	133966	134234	268	-0.0790538	0.302782	0.775679		MB0115	+	CAB5247817.1	POSSIBLE TRANSMEMBRANE ACYLTRANSFERASE
fragment_429	134235	134358	123	-0.0214044	0.894947	0.980276		MB0115	+	CAB5247817.1	POSSIBLE TRANSMEMBRANE ACYLTRANSFERASE
fragment_430	134359	135713	1354	NA	NA	NA		MB0115	+	CAB5247817.1	POSSIBLE TRANSMEMBRANE ACYLTRANSFERASE
fragment_431	135714	135914	200	-0.187108	0.0137713	0.265568		MB0115	+	CAB5247817.1	POSSIBLE TRANSMEMBRANE ACYLTRANSFERASE
fragment_432	135915	136551	636	-0.0354326	0.676355	0.935764	; gca	MB0115; MB0116	+; +	CAB5247817.1; CAB5247818.1	POSSIBLE TRANSMEMBRANE ACYLTRANSFERASE; POSSIBLE GDP-MANNOSE 4,6-DEHYDRATASE GCA (GDP-D-MANNOSE DEHYDRATASE)
fragment_433	136552	137179	627	0.103246	0.0155175	0.276702	gca	MB0116	+	CAB5247818.1	POSSIBLE GDP-MANNOSE 4,6-DEHYDRATASE GCA (GDP-D-MANNOSE DEHYDRATASE)
fragment_434	137180	137555	375	0.0668055	0.191044	0.688381	gca; gmhA	MB0116; MB0117	+; +	CAB5247818.1; CAB5247819.1	POSSIBLE GDP-MANNOSE 4,6-DEHYDRATASE GCA (GDP-D-MANNOSE DEHYDRATASE); probable sedoheptulose-7-phosphate isomerase gmha (phosphoheptose isomerase)
fragment_435	137556	137816	260	-0.115761	0.098215	0.564318	gmhA	MB0117	+	CAB5247819.1	probable sedoheptulose-7-phosphate isomerase gmha (phosphoheptose isomerase)
fragment_436	137817	138120	303	0.00201052	0.986845	0.997461	gmhA; gmhb	MB0117; MB0118	+; +	CAB5247819.1; CAB5247820.1	probable sedoheptulose-7-phosphate isomerase gmha (phosphoheptose isomerase); possible d-alpha,beta-d-heptose-1,7-biphosphate phosphatase gmhb (d-glycero-d-manno-heptose 7-phosphate kinase)
fragment_437	138121	138231	110	-0.145186	0.431152	0.854609	gmhb	MB0118	+	CAB5247820.1	possible d-alpha,beta-d-heptose-1,7-biphosphate phosphatase gmhb (d-glycero-d-manno-heptose 7-phosphate kinase)
fragment_438	138232	138855	623	0.0690949	0.634293	0.923653	gmhb; hdda	MB0118; MB0119	+; +	CAB5247820.1; CAB5247821.1	possible d-alpha,beta-d-heptose-1,7-biphosphate phosphatase gmhb (d-glycero-d-manno-heptose 7-phosphate kinase); possible d-alpha-d-heptose-7-phosphate kinase hdda
fragment_439	138856	138972	116	0.451159	0.0192292	0.304381	hdda	MB0119	+	CAB5247821.1	possible d-alpha-d-heptose-7-phosphate kinase hdda
fragment_440	138973	139144	171	-0.0731829	0.496808	0.881156	hdda	MB0119	+	CAB5247821.1	possible d-alpha-d-heptose-7-phosphate kinase hdda
fragment_441	139145	139907	762	0.131826	0.13893	0.627399	hdda	MB0119	+	CAB5247821.1	possible d-alpha-d-heptose-7-phosphate kinase hdda
fragment_442	139908	140575	667	-0.0200208	0.793102	0.961184	ldta	MB0120C	-	CAB5247822.1	probable l,d-transpeptidase ldta
fragment_443	140576	141255	679	0.236124	0.214118	0.709386	ldta; oxyS	MB0120C; MB0121	-; +	CAB5247822.1; CAB5247823.1	probable l,d-transpeptidase ldta; OXIDATIVE STRESS RESPONSE REGULATORY PROTEIN OXYS
fragment_444	141256	141354	98	0.828334	0.0801316	0.531959	oxyS	MB0121	+	CAB5247823.1	OXIDATIVE STRESS RESPONSE REGULATORY PROTEIN OXYS
fragment_445	141355	141633	278	-0.0810859	0.393629	0.828479	oxyS	MB0121	+	CAB5247823.1	OXIDATIVE STRESS RESPONSE REGULATORY PROTEIN OXYS
fragment_446	141634	141660	26	NA	NA	NA	oxyS	MB0121	+	CAB5247823.1	OXIDATIVE STRESS RESPONSE REGULATORY PROTEIN OXYS
fragment_447	141661	142158	497	0.00377348	0.983459	0.997461	oxyS	MB0121	+	CAB5247823.1	OXIDATIVE STRESS RESPONSE REGULATORY PROTEIN OXYS
fragment_448	142159	142216	57	NA	NA	NA	oxyS; oxcA	MB0121; MB0122C	+; -	CAB5247823.1; CAB5247824.1	OXIDATIVE STRESS RESPONSE REGULATORY PROTEIN OXYS; PROBABLE OXALYL-COA DECARBOXYLASE OXCA
fragment_449	142217	142858	641	0.00347002	0.966905	0.994632	oxcA	MB0122C	-	CAB5247824.1	PROBABLE OXALYL-COA DECARBOXYLASE OXCA
fragment_450	142859	142905	46	NA	NA	NA	oxcA	MB0122C	-	CAB5247824.1	PROBABLE OXALYL-COA DECARBOXYLASE OXCA
fragment_451	142906	143533	627	0.0201463	0.746289	0.952102	oxcA	MB0122C	-	CAB5247824.1	PROBABLE OXALYL-COA DECARBOXYLASE OXCA
fragment_452	143534	144227	693	0.108437	0.187965	0.686059	oxcA; fadD7	MB0122C; MB0123	-; +	CAB5247824.1; CAB5247825.1	PROBABLE OXALYL-COA DECARBOXYLASE OXCA; PROBABLE FATTY-ACID-COA LIGASE FADD7 (FATTY-ACID-COA SYNTHETASE) (FATTY-ACID-COA SYNTHASE)
fragment_453	144228	144239	11	NA	NA	NA	fadD7	MB0123	+	CAB5247825.1	PROBABLE FATTY-ACID-COA LIGASE FADD7 (FATTY-ACID-COA SYNTHETASE) (FATTY-ACID-COA SYNTHASE)
fragment_454	144240	144670	430	0.0339275	0.748891	0.952425	fadD7	MB0123	+	CAB5247825.1	PROBABLE FATTY-ACID-COA LIGASE FADD7 (FATTY-ACID-COA SYNTHETASE) (FATTY-ACID-COA SYNTHASE)
fragment_455	144671	144967	296	-0.106264	0.465408	0.869705	fadD7	MB0123	+	CAB5247825.1	PROBABLE FATTY-ACID-COA LIGASE FADD7 (FATTY-ACID-COA SYNTHETASE) (FATTY-ACID-COA SYNTHASE)
fragment_456	144968	145463	495	0.100512	0.00267784	0.111184	fadD7	MB0123	+	CAB5247825.1	PROBABLE FATTY-ACID-COA LIGASE FADD7 (FATTY-ACID-COA SYNTHETASE) (FATTY-ACID-COA SYNTHASE)
fragment_457	145464	145529	65	1.70127	0.0390352	0.404914	fadD7	MB0123	+	CAB5247825.1	PROBABLE FATTY-ACID-COA LIGASE FADD7 (FATTY-ACID-COA SYNTHETASE) (FATTY-ACID-COA SYNTHASE)
fragment_458	145530	145667	137	-0.0601317	0.708748	0.942885	fadD7; fusA2b	MB0123; MB0124C	+; -	CAB5247825.1; CAB5247826.1	PROBABLE FATTY-ACID-COA LIGASE FADD7 (FATTY-ACID-COA SYNTHETASE) (FATTY-ACID-COA SYNTHASE); PROBABLE ELONGATION FACTOR G FUSA2B [SECOND PART] (EF-G)
fragment_459	145668	145793	125	0.0858073	0.549308	0.9026	fusA2b	MB0124C	-	CAB5247826.1	PROBABLE ELONGATION FACTOR G FUSA2B [SECOND PART] (EF-G)
fragment_460	145794	146315	521	0.036726	0.518912	0.887934	fusA2b	MB0124C	-	CAB5247826.1	PROBABLE ELONGATION FACTOR G FUSA2B [SECOND PART] (EF-G)
fragment_461	146316	146480	164	-0.141423	0.274256	0.751976	fusA2b	MB0124C	-	CAB5247826.1	PROBABLE ELONGATION FACTOR G FUSA2B [SECOND PART] (EF-G)
fragment_462	146481	146609	128	-0.073048	0.617745	0.916088	fusA2b	MB0124C	-	CAB5247826.1	PROBABLE ELONGATION FACTOR G FUSA2B [SECOND PART] (EF-G)
fragment_463	146610	146817	207	-0.12643	0.119315	0.600305	fusA2b	MB0124C	-	CAB5247826.1	PROBABLE ELONGATION FACTOR G FUSA2B [SECOND PART] (EF-G)
fragment_464	146818	146894	76	-0.192204	0.666991	0.933083	fusA2b	MB0124C	-	CAB5247826.1	PROBABLE ELONGATION FACTOR G FUSA2B [SECOND PART] (EF-G)
fragment_465	146895	147365	470	-0.0563326	0.437087	0.856428	fusA2b	MB0124C	-	CAB5247826.1	PROBABLE ELONGATION FACTOR G FUSA2B [SECOND PART] (EF-G)
fragment_466	147366	147499	133	-0.046304	0.737269	0.948868	fusA2b; fusA2a	MB0124C; MB0125C	-; -	CAB5247826.1; CAB5247827.1	PROBABLE ELONGATION FACTOR G FUSA2B [SECOND PART] (EF-G); PROBABLE ELONGATION FACTOR G FUSA2A [FIRST PART] (EF-G)
fragment_467	147500	147959	459	-0.0110993	0.854526	0.971969	fusA2a;	MB0125C; MB0126C	-; -	CAB5247827.1; CAB5247828.1	PROBABLE ELONGATION FACTOR G FUSA2A [FIRST PART] (EF-G); Pyridoxamine 5-phosphate oxidase
fragment_468	147960	148136	176	-0.222914	0.0335954	0.38001		MB0126C	-	CAB5247828.1	Pyridoxamine 5-phosphate oxidase
fragment_469	148137	148360	223	-0.251281	0.000494991	0.0390935		MB0126C	-	CAB5247828.1	Pyridoxamine 5-phosphate oxidase
fragment_470	148361	148389	28	NA	NA	NA		MB0126C	-	CAB5247828.1	Pyridoxamine 5-phosphate oxidase
fragment_471	148390	148400	10	NA	NA	NA
fragment_472	148401	149155	754	0.140501	0.0258887	0.345061		MB0128	+	CAB5247830.1	unknown protein
fragment_473	149156	149164	8	NA	NA	NA		MB0128	+	CAB5247830.1	unknown protein
fragment_474	149165	149197	32	NA	NA	NA		MB0128	+	CAB5247830.1	unknown protein
fragment_475	149198	149263	65	-0.633992	0.301395	0.775004		MB0128	+	CAB5247830.1	unknown protein
fragment_476	149264	149308	44	NA	NA	NA
fragment_477	149309	149343	34	NA	NA	NA
fragment_478	149344	149862	518	0.0595712	0.409763	0.83882	PE_PGRS2	MB0129	+	CAB5247831.1	pe-pgrs family protein pe_pgrs2
fragment_479	149863	150882	1019	NA	NA	NA	PE_PGRS2	MB0129	+	CAB5247831.1	pe-pgrs family protein pe_pgrs2
fragment_480	150883	151240	357	-0.221998	0.797822	0.961986	PE_PGRS2	MB0129	+	CAB5247831.1	pe-pgrs family protein pe_pgrs2
fragment_481	151241	151314	73	0.00456429	0.992272	0.998152
fragment_482	151315	151732	417	-0.0346617	0.683382	0.938366	pepA	MB0130	+	CAB5247832.1	probable serine protease pepa (serine proteinase) (mtb32a)
fragment_483	151733	152032	299	-0.119419	0.0453555	0.42371	pepA	MB0130	+	CAB5247832.1	probable serine protease pepa (serine proteinase) (mtb32a)
fragment_484	152033	153568	1535	NA	NA	NA	pepA; treS	MB0130; MB0131	+; +	CAB5247832.1; CAB5247833.1	probable serine protease pepa (serine proteinase) (mtb32a); TREHALOSE SYNTHASE TRES
fragment_485	153569	153706	137	-0.160061	0.226976	0.716805	treS	MB0131	+	CAB5247833.1	TREHALOSE SYNTHASE TRES
fragment_486	153707	154180	473	-0.0553579	0.238311	0.72566	treS	MB0131	+	CAB5247833.1	TREHALOSE SYNTHASE TRES
fragment_487	154181	154453	272	-0.351324	1.97952e-08	1.03558e-05	treS; mak	MB0131; MB0132	+; +	CAB5247833.1; CAB5247834.1	TREHALOSE SYNTHASE TRES; maltokinase mak
fragment_488	154454	154510	56	1.09988	0.144378	0.632236	mak	MB0132	+	CAB5247834.1	maltokinase mak
fragment_489	154511	154810	299	-0.141537	0.0317283	0.373298	mak	MB0132	+	CAB5247834.1	maltokinase mak
fragment_490	154811	154936	125	0.0433516	0.785629	0.958818	mak	MB0132	+	CAB5247834.1	maltokinase mak
fragment_491	154937	155347	410	-0.0760406	0.209146	0.70522	mak	MB0132	+	CAB5247834.1	maltokinase mak
fragment_492	155348	155424	76	-0.270468	0.562968	0.90821	mak	MB0132	+	CAB5247834.1	maltokinase mak
fragment_493	155425	155787	362	-0.0566079	0.465879	0.869705	mak	MB0132	+	CAB5247834.1	maltokinase mak
fragment_494	155788	156295	507	0.0979121	0.112997	0.588026	mak;	MB0132; MB0133	+; +	CAB5247834.1; CAB5247835.1	maltokinase mak; PROBABLE CONSERVED TRANSMEMBRANE PROTEIN
fragment_495	156296	156397	101	-0.0185182	0.931347	0.989298		MB0133	+	CAB5247835.1	PROBABLE CONSERVED TRANSMEMBRANE PROTEIN
fragment_496	156398	156638	240	-0.107121	0.141338	0.630406		MB0133	+	CAB5247835.1	PROBABLE CONSERVED TRANSMEMBRANE PROTEIN
fragment_497	156639	156850	211	-0.00602429	0.952975	0.993093	fbpC	MB0134C	-	CAB5247836.1	SECRETED ANTIGEN 85-C FBPC (85C) (ANTIGEN 85 COMPLEX C) (AG58C) (MYCOLYL TRANSFERASE 85C) (FIBRONECTIN-BINDING PROTEIN C)
fragment_498	156851	157794	943	0.390401	0.464508	0.869705	fbpC	MB0134C	-	CAB5247836.1	SECRETED ANTIGEN 85-C FBPC (85C) (ANTIGEN 85 COMPLEX C) (AG58C) (MYCOLYL TRANSFERASE 85C) (FIBRONECTIN-BINDING PROTEIN C)
fragment_499	157795	158290	495	-0.0189079	0.783583	0.958619	htdz	MB0135	+	CAB5247837.1	probable 3-hydroxyl-thioester dehydratase
fragment_500	158291	158367	76	-0.255554	0.534998	0.896206	htdz	MB0135	+	CAB5247837.1	probable 3-hydroxyl-thioester dehydratase
fragment_501	158368	158653	285	-0.196762	0.00402228	0.138872	htdz; fadE1	MB0135; MB0136C	+; -	CAB5247837.1; CAB5247838.1	probable 3-hydroxyl-thioester dehydratase; PROBABLE ACYL-CoA DEHYDROGENASE FADE1
fragment_502	158654	159580	926	0.497206	0.192052	0.688773	fadE1	MB0136C	-	CAB5247838.1	PROBABLE ACYL-CoA DEHYDROGENASE FADE1
fragment_503	159581	159772	191	-0.00834006	0.917228	0.986264	fadE1	MB0136C	-	CAB5247838.1	PROBABLE ACYL-CoA DEHYDROGENASE FADE1
fragment_504	159773	160257	484	-0.027446	0.644054	0.92763	fadE1; fgd2	MB0136C; MB0137C	-; -	CAB5247838.1; CAB5247839.1	PROBABLE ACYL-CoA DEHYDROGENASE FADE1; putative f420-dependent glucose-6-phosphate dehydrogenase fgd2
fragment_505	160258	160383	125	-0.277576	0.0666196	0.496828	fgd2	MB0137C	-	CAB5247839.1	putative f420-dependent glucose-6-phosphate dehydrogenase fgd2
fragment_506	160384	160389	5	NA	NA	NA	fgd2	MB0137C	-	CAB5247839.1	putative f420-dependent glucose-6-phosphate dehydrogenase fgd2
fragment_507	160390	160443	53	NA	NA	NA	fgd2	MB0137C	-	CAB5247839.1	putative f420-dependent glucose-6-phosphate dehydrogenase fgd2
fragment_508	160444	160772	328	-0.0636652	0.579122	0.912768	fgd2	MB0137C	-	CAB5247839.1	putative f420-dependent glucose-6-phosphate dehydrogenase fgd2
fragment_509	160773	161105	332	-0.0871236	0.529087	0.893179	fgd2;	MB0137C; MB0138	-; +	CAB5247839.1; CAB5247840.1	putative f420-dependent glucose-6-phosphate dehydrogenase fgd2; gcn5-related n-acetyltransferase
fragment_510	161106	161152	46	NA	NA	NA		MB0138	+	CAB5247840.1	gcn5-related n-acetyltransferase
fragment_511	161153	161679	526	0.0270432	0.630287	0.922284		MB0138	+	CAB5247840.1	gcn5-related n-acetyltransferase
fragment_512	161680	161801	121	-0.0590507	0.727655	0.946011
fragment_513	161802	161842	40	NA	NA	NA
fragment_514	161843	162271	428	0.0119767	0.808518	0.963465		MB0139-1	+		uncharacterized gene
fragment_515	162272	162762	490	0.00655851	0.916901	0.986264	;	MB0139-1; MB0139-4	+; +	;	uncharacterized gene; uncharacterized gene
fragment_516	162763	162807	44	NA	NA	NA		MB0139-4	+		uncharacterized gene
fragment_517	162808	162838	30	NA	NA	NA	;	MB0139-4; MB0140C	+; -	; CAB5247845.1	uncharacterized gene; POSSIBLE TRANSCRIPTIONAL REGULATORY PROTEIN
fragment_518	162839	163017	178	-0.0307188	0.782954	0.958619	;	MB0139-4; MB0140C	+; -	; CAB5247845.1	uncharacterized gene; POSSIBLE TRANSCRIPTIONAL REGULATORY PROTEIN
fragment_519	163018	163038	20	NA	NA	NA		MB0140C	-	CAB5247845.1	POSSIBLE TRANSCRIPTIONAL REGULATORY PROTEIN
fragment_520	163039	163757	718	0.0480175	0.506146	0.885326	; cyp138	MB0140C; MB0141	-; +	CAB5247845.1; CAB5247846.1	POSSIBLE TRANSCRIPTIONAL REGULATORY PROTEIN; PROBABLE CYTOCHROME P450 138 CYP138
fragment_521	163758	163793	35	NA	NA	NA	cyp138	MB0141	+	CAB5247846.1	PROBABLE CYTOCHROME P450 138 CYP138
fragment_522	163794	164072	278	0.037416	0.720188	0.944677	cyp138	MB0141	+	CAB5247846.1	PROBABLE CYTOCHROME P450 138 CYP138
fragment_523	164073	164213	140	0.00985242	0.95225	0.992774	cyp138	MB0141	+	CAB5247846.1	PROBABLE CYTOCHROME P450 138 CYP138
fragment_524	164214	164333	119	0.193899	0.248671	0.733648	cyp138	MB0141	+	CAB5247846.1	PROBABLE CYTOCHROME P450 138 CYP138
fragment_525	164334	164462	128	-0.193011	0.141831	0.630406	cyp138	MB0141	+	CAB5247846.1	PROBABLE CYTOCHROME P450 138 CYP138
fragment_526	164463	164549	86	-0.391402	0.211652	0.708492	cyp138	MB0141	+	CAB5247846.1	PROBABLE CYTOCHROME P450 138 CYP138
fragment_527	164550	164889	339	0.0135742	0.879082	0.977362	cyp138	MB0141	+	CAB5247846.1	PROBABLE CYTOCHROME P450 138 CYP138
fragment_528	164890	165179	289	-0.205343	0.0405628	0.409266	msrA	MB0142C	-	CAB5247847.1	PROBABLE PEPTIDE METHIONINE SULFOXIDE REDUCTASE MSRA (PROTEIN-METHIONINE-S-OXIDE REDUCTASE) (PEPTIDE MET(O) REDUCTASE)
fragment_529	165180	166032	852	0.083013	0.540721	0.899258	msrA;	MB0142C; MB0144	-; +	CAB5247847.1; CAB5247849.1	PROBABLE PEPTIDE METHIONINE SULFOXIDE REDUCTASE MSRA (PROTEIN-METHIONINE-S-OXIDE REDUCTASE) (PEPTIDE MET(O) REDUCTASE); possible oxidoreductase
fragment_530	166033	166080	47	NA	NA	NA		MB0144	+	CAB5247849.1	possible oxidoreductase
fragment_531	166081	167336	1255	NA	NA	NA	;	MB0144; MB0145	+; +	CAB5247849.1; CAB5247850.1	possible oxidoreductase; COGs COG2343
fragment_532	167337	168044	707	0.0483894	0.443439	0.859046	;	MB0145; MB0147	+; +	CAB5247850.1; CAB5247852.1	COGs COG2343; 3-methyladenine DNA glycosylase/8-oxoguanine DNA glycosylase
fragment_533	168045	168708	663	-0.412625	0.0985066	0.565063		MB0147	+	CAB5247852.1	3-methyladenine DNA glycosylase/8-oxoguanine DNA glycosylase
fragment_534	168709	169164	455	-0.0594562	0.380446	0.822528	;	MB0147; MB0148C	+; -	CAB5247852.1; CAB5247853.1	3-methyladenine DNA glycosylase/8-oxoguanine DNA glycosylase; PROBABLE CONSERVED TRANSMEMBRANE PROTEIN
fragment_535	169165	169173	8	NA	NA	NA		MB0148C	-	CAB5247853.1	PROBABLE CONSERVED TRANSMEMBRANE PROTEIN
fragment_536	169174	169350	176	0.092979	0.458072	0.867847		MB0148C	-	CAB5247853.1	PROBABLE CONSERVED TRANSMEMBRANE PROTEIN
fragment_537	169351	170004	653	-0.0230779	0.759612	0.954033		MB0148C	-	CAB5247853.1	PROBABLE CONSERVED TRANSMEMBRANE PROTEIN
fragment_538	170005	170609	604	-0.00807487	0.87731	0.976942	;	MB0148C; MB0149	-; +	CAB5247853.1; CAB5247854.1	PROBABLE CONSERVED TRANSMEMBRANE PROTEIN; PROBABLE TRANSCRIPTIONAL REGULATORY PROTEIN (POSSIBLY TETR-FAMILY)
fragment_539	170610	171241	631	0.00388579	0.953446	0.993112		MB0149	+	CAB5247854.1	PROBABLE TRANSCRIPTIONAL REGULATORY PROTEIN (POSSIBLY TETR-FAMILY)
fragment_540	171242	171281	39	NA	NA	NA		MB0149	+	CAB5247854.1	PROBABLE TRANSCRIPTIONAL REGULATORY PROTEIN (POSSIBLY TETR-FAMILY)
fragment_541	171282	171645	363	-0.060029	0.368221	0.81504	;	MB0149; MB0150	+; +	CAB5247854.1; CAB5247855.1	PROBABLE TRANSCRIPTIONAL REGULATORY PROTEIN (POSSIBLY TETR-FAMILY); possible s-adenosylmethionine-dependent methyltransferase
fragment_542	171646	171946	300	-0.0277188	0.845155	0.970023		MB0150	+	CAB5247855.1	possible s-adenosylmethionine-dependent methyltransferase
fragment_543	171947	172646	699	-0.0116723	0.897985	0.980753	;	MB0150; MB0151	+; +	CAB5247855.1; CAB5247856.1	possible s-adenosylmethionine-dependent methyltransferase; possible s-adenosylmethionine-dependent methyltransferase
fragment_544	172647	173839	1192	NA	NA	NA	;	MB0151; MB0152	+; +	CAB5247856.1; CAB5247857.1	possible s-adenosylmethionine-dependent methyltransferase; probable aldehyde dehydrogenase (nad+) dependent
fragment_545	173840	174085	245	-0.203972	0.0162192	0.279911		MB0152	+	CAB5247857.1	probable aldehyde dehydrogenase (nad+) dependent
fragment_546	174086	174190	104	-0.081724	0.664351	0.931822		MB0152	+	CAB5247857.1	probable aldehyde dehydrogenase (nad+) dependent
fragment_547	174191	174337	146	-0.0809086	0.559458	0.907569		MB0152	+	CAB5247857.1	probable aldehyde dehydrogenase (nad+) dependent
fragment_548	174338	174891	553	-0.0217711	0.749644	0.952604		MB0152	+	CAB5247857.1	probable aldehyde dehydrogenase (nad+) dependent
fragment_549	174892	175527	635	-0.0472565	0.484964	0.875289	;	MB0152; MB0153	+; +	CAB5247857.1; CAB5247858.1	probable aldehyde dehydrogenase (nad+) dependent; PROBABLE SHORT-CHAIN TYPE DEHYDROGENASE/REDUCTASE
fragment_550	175528	175659	131	-0.0822587	0.73101	0.946838		MB0153	+	CAB5247858.1	PROBABLE SHORT-CHAIN TYPE DEHYDROGENASE/REDUCTASE
fragment_551	175660	176052	392	-0.00171074	0.976931	0.9962	;	MB0153; MB0154	+; +	CAB5247858.1; CAB5247859.1	PROBABLE SHORT-CHAIN TYPE DEHYDROGENASE/REDUCTASE; possible quinone oxidoreductase (nadph:quinone oxidoreductase) (zeta-crystallin)
fragment_552	176053	176220	167	-0.0474495	0.689085	0.939462		MB0154	+	CAB5247859.1	possible quinone oxidoreductase (nadph:quinone oxidoreductase) (zeta-crystallin)
fragment_553	176221	176739	518	0.0057928	0.892141	0.980276		MB0154	+	CAB5247859.1	possible quinone oxidoreductase (nadph:quinone oxidoreductase) (zeta-crystallin)
fragment_554	176740	176994	254	-0.142791	0.107093	0.578555	;	MB0154; MB0155C	+; -	CAB5247859.1; CAB5247860.1	possible quinone oxidoreductase (nadph:quinone oxidoreductase) (zeta-crystallin); CONSERVED HYPOTHETICAL PROTEIN
fragment_555	176995	177746	751	0.0834514	0.332483	0.793784	; PE1	MB0155C; MB0156C	-; -	CAB5247860.1; CAB5247861.1	CONSERVED HYPOTHETICAL PROTEIN; pe family protein pe1
fragment_556	177747	177847	100	-0.34243	0.13645	0.623852	PE1	MB0156C	-	CAB5247861.1	pe family protein pe1
fragment_557	177848	178687	839	0.0691785	0.532375	0.895044	PE1	MB0156C	-	CAB5247861.1	pe family protein pe1
fragment_558	178688	178891	203	-0.199707	0.00620272	0.180313	PE1	MB0156C	-	CAB5247861.1	pe family protein pe1
fragment_559	178892	179896	1004	NA	NA	NA	PE1; PE2	MB0156C; MB0157C	-; -	CAB5247861.1; CAB5247862.1	pe family protein pe1; pe family protein pe2
fragment_560	179897	180053	156	-0.117733	0.39734	0.831128	PE2	MB0157C	-	CAB5247862.1	pe family protein pe2
fragment_561	180054	180640	586	0.0572147	0.397493	0.831128	PE2	MB0157C	-	CAB5247862.1	pe family protein pe2
fragment_562	180641	180916	275	0.0312083	0.784358	0.958619	PE2	MB0157C	-	CAB5247862.1	pe family protein pe2
fragment_563	180917	180962	45	NA	NA	NA	PE2	MB0157C	-	CAB5247862.1	pe family protein pe2
fragment_564	180963	182080	1117	NA	NA	NA	PE2; ptbB	MB0157C; MB0158C	-; -	CAB5247862.1; CAB5247863.1	pe family protein pe2; PHOSPHOTYROSINE PROTEIN PHOSPHATASE PTPB (PROTEIN-TYROSINE-PHOSPHATASE) (PTPase)
fragment_565	182081	182219	138	-0.240016	0.105152	0.575423	ptbB; fadE2	MB0158C; MB0159C	-; -	CAB5247863.1; CAB5247864.1	PHOSPHOTYROSINE PROTEIN PHOSPHATASE PTPB (PROTEIN-TYROSINE-PHOSPHATASE) (PTPase); PROBABLE ACYL-CoA DEHYDROGENASE FADE2
fragment_566	182220	183529	1309	NA	NA	NA	fadE2	MB0159C	-	CAB5247864.1	PROBABLE ACYL-CoA DEHYDROGENASE FADE2
fragment_567	183530	183561	31	NA	NA	NA
fragment_568	183562	183633	71	-0.527748	0.27439	0.752033
fragment_569	183634	183980	346	0.0592498	0.583581	0.912768	pntAa	MB0160	+	CAB5247865.1	PROBABLE NAD(P) TRANSHYDROGENASE (SUBUNIT ALPHA) PNTAa [FIRST PART; CATALYTIC PART] (PYRIDINE NUCLEOTIDE TRANSHYDROGENASE SUBUNIT ALPHA) (NICOTINAMIDE NUCLEOTIDE TRANSHYDROGENASE SUBUNIT ALPHA)
fragment_570	183981	184793	812	0.182505	0.164486	0.659546	pntAa	MB0160	+	CAB5247865.1	PROBABLE NAD(P) TRANSHYDROGENASE (SUBUNIT ALPHA) PNTAa [FIRST PART; CATALYTIC PART] (PYRIDINE NUCLEOTIDE TRANSHYDROGENASE SUBUNIT ALPHA) (NICOTINAMIDE NUCLEOTIDE TRANSHYDROGENASE SUBUNIT ALPHA)
fragment_571	184794	185503	709	0.073226	0.432313	0.855282	pntAa; pntB	MB0160; MB0162	+; +	CAB5247865.1; CAB5247867.1	PROBABLE NAD(P) TRANSHYDROGENASE (SUBUNIT ALPHA) PNTAa [FIRST PART; CATALYTIC PART] (PYRIDINE NUCLEOTIDE TRANSHYDROGENASE SUBUNIT ALPHA) (NICOTINAMIDE NUCLEOTIDE TRANSHYDROGENASE SUBUNIT ALPHA); PROBABLE NAD(P) TRANSHYDROGENASE (SUBUNIT BETA) PNTB [INTEGRAL MEMBRANE PROTEIN] (PYRIDINE NUCLEOTIDE TRANSHYDROGENASE SUBUNIT BETA) (NICOTINAMIDE NUCLEOTIDE TRANSHYDROGENASE SUBUNIT BETA)
fragment_572	185504	186925	1421	NA	NA	NA	pntB	MB0162	+	CAB5247867.1	PROBABLE NAD(P) TRANSHYDROGENASE (SUBUNIT BETA) PNTB [INTEGRAL MEMBRANE PROTEIN] (PYRIDINE NUCLEOTIDE TRANSHYDROGENASE SUBUNIT BETA) (NICOTINAMIDE NUCLEOTIDE TRANSHYDROGENASE SUBUNIT BETA)
fragment_573	186926	187481	555	-0.0120389	0.825733	0.966187		MB0163	+	CAB5247869.1	PROBABLE TRANSCRIPTIONAL REGULATORY PROTEIN (POSSIBLY TETR-FAMILY)
fragment_574	187482	187947	465	-0.000644754	0.987963	0.997706	; PE3	MB0163; MB0164C	+; -	CAB5247869.1; CAB5247870.1	PROBABLE TRANSCRIPTIONAL REGULATORY PROTEIN (POSSIBLY TETR-FAMILY); pe family protein pe3
fragment_575	187948	189254	1306	NA	NA	NA	PE3; PE4	MB0164C; MB0165C	-; -	CAB5247870.1; CAB5247871.1	pe family protein pe3; pe family protein pe4
fragment_576	189255	189463	208	-0.0954626	0.221995	0.715128	PE4	MB0165C	-	CAB5247871.1	pe family protein pe4
fragment_577	189464	190228	764	0.0518656	0.550677	0.9026	PE4	MB0165C	-	CAB5247871.1	pe family protein pe4
fragment_578	190229	190587	358	0.011237	0.929697	0.98878	PE4	MB0165C	-	CAB5247871.1	pe family protein pe4
fragment_579	190588	190808	220	-0.0490467	0.398284	0.831455	PE4;	MB0165C; MB0166	-; +	CAB5247871.1; CAB5247872.1	pe family protein pe4; possible oxidoreductase
fragment_580	190809	191469	660	0.0607669	0.466222	0.869998		MB0166	+	CAB5247872.1	possible oxidoreductase
fragment_581	191470	192201	731	0.163427	0.045001	0.422283	; adhE1	MB0166; MB0167C	+; -	CAB5247872.1; CAB5247873.1	possible oxidoreductase; probable zinc-type alcohol dehydrogenase (e subunit) adhe1
fragment_582	192202	192361	159	-0.143807	0.221241	0.713363	adhE1	MB0167C	-	CAB5247873.1	probable zinc-type alcohol dehydrogenase (e subunit) adhe1
fragment_583	192362	192409	47	NA	NA	NA	adhE1	MB0167C	-	CAB5247873.1	probable zinc-type alcohol dehydrogenase (e subunit) adhe1
fragment_584	192410	192600	190	-0.231443	0.0162384	0.279911	adhE1	MB0167C	-	CAB5247873.1	probable zinc-type alcohol dehydrogenase (e subunit) adhe1
fragment_585	192601	192612	11	NA	NA	NA	adhE1	MB0167C	-	CAB5247873.1	probable zinc-type alcohol dehydrogenase (e subunit) adhe1
fragment_586	192613	193209	596	-0.0527484	0.46194	0.869705	adhE1	MB0167C	-	CAB5247873.1	probable zinc-type alcohol dehydrogenase (e subunit) adhe1
fragment_587	193210	193334	124	0.0793568	0.615579	0.915928	adhE1;	MB0167C; MB0168	-; +	CAB5247873.1; CAB5247874.1	probable zinc-type alcohol dehydrogenase (e subunit) adhe1; Propionyl-CoA thioesterase activity
fragment_588	193335	193430	95	-0.00494558	0.985282	0.997461		MB0168	+	CAB5247874.1	Propionyl-CoA thioesterase activity
fragment_589	193431	194134	703	0.0280032	0.693745	0.939804	; TB18.5	MB0168; MB0169	+; +	CAB5247874.1; CAB5247875.1	Propionyl-CoA thioesterase activity; Cyclase/dehydrase family protein
fragment_590	194135	194166	31	NA	NA	NA	TB18.5	MB0169	+	CAB5247875.1	Cyclase/dehydrase family protein
fragment_591	194167	194287	120	0.0973165	0.548763	0.9026	TB18.5	MB0169	+	CAB5247875.1	Cyclase/dehydrase family protein
fragment_592	194288	194298	10	NA	NA	NA	TB18.5	MB0169	+	CAB5247875.1	Cyclase/dehydrase family protein
fragment_593	194299	194435	136	-0.112809	0.399385	0.832012	TB18.5; mce1r	MB0169; MB0170C	+; -	CAB5247875.1; CAB5247876.1	Cyclase/dehydrase family protein; Probable transcriptional regulatory protein Mce1R (probably GntR-family)
fragment_594	194436	194651	215	-0.150441	0.0345111	0.385368	mce1r	MB0170C	-	CAB5247876.1	Probable transcriptional regulatory protein Mce1R (probably GntR-family)
fragment_595	194652	194855	203	0.00526417	0.955678	0.993748	mce1r	MB0170C	-	CAB5247876.1	Probable transcriptional regulatory protein Mce1R (probably GntR-family)
fragment_596	194856	194972	116	-0.101705	0.561068	0.907569	mce1r	MB0170C	-	CAB5247876.1	Probable transcriptional regulatory protein Mce1R (probably GntR-family)
fragment_597	194973	195278	305	-0.0152926	0.910971	0.984963	mce1r; fadD5	MB0170C; MB0172	-; +	CAB5247876.1; CAB5247877.1	Probable transcriptional regulatory protein Mce1R (probably GntR-family); PROBABLE FATTY-ACID-CoA LIGASE FADD5 (FATTY-ACID-CoA SYNTHETASE) (FATTY-ACID-CoA SYNTHASE)
fragment_598	195279	195576	297	-0.229555	0.0907202	0.550583	fadD5	MB0172	+	CAB5247877.1	PROBABLE FATTY-ACID-CoA LIGASE FADD5 (FATTY-ACID-CoA SYNTHETASE) (FATTY-ACID-CoA SYNTHASE)
fragment_599	195577	195980	403	0.0249314	0.753899	0.953609	fadD5	MB0172	+	CAB5247877.1	PROBABLE FATTY-ACID-CoA LIGASE FADD5 (FATTY-ACID-CoA SYNTHETASE) (FATTY-ACID-CoA SYNTHASE)
fragment_600	195981	196107	126	0.0277823	0.887025	0.979023	fadD5	MB0172	+	CAB5247877.1	PROBABLE FATTY-ACID-CoA LIGASE FADD5 (FATTY-ACID-CoA SYNTHETASE) (FATTY-ACID-CoA SYNTHASE)
fragment_601	196108	196360	252	-0.0951816	0.223155	0.715847	fadD5	MB0172	+	CAB5247877.1	PROBABLE FATTY-ACID-CoA LIGASE FADD5 (FATTY-ACID-CoA SYNTHETASE) (FATTY-ACID-CoA SYNTHASE)
fragment_602	196361	196520	159	-0.132866	0.257499	0.739511	fadD5	MB0172	+	CAB5247877.1	PROBABLE FATTY-ACID-CoA LIGASE FADD5 (FATTY-ACID-CoA SYNTHETASE) (FATTY-ACID-CoA SYNTHASE)
fragment_603	196521	196809	288	-0.14789	0.189667	0.687782	fadD5	MB0172	+	CAB5247877.1	PROBABLE FATTY-ACID-CoA LIGASE FADD5 (FATTY-ACID-CoA SYNTHETASE) (FATTY-ACID-CoA SYNTHASE)
fragment_604	196810	197353	543	-0.0457145	0.325742	0.788296	fadD5; yrbE1A	MB0172; MB0173	+; +	CAB5247877.1; CAB5247878.1	PROBABLE FATTY-ACID-CoA LIGASE FADD5 (FATTY-ACID-CoA SYNTHETASE) (FATTY-ACID-CoA SYNTHASE); conserved integral membrane protein yrbe1a
fragment_605	197354	197954	600	0.0706715	0.382885	0.822853	yrbE1A; yrbE1B	MB0173; MB0174	+; +	CAB5247878.1; CAB5247879.1	conserved integral membrane protein yrbe1a; conserved integral membrane protein yrbe1b
fragment_606	197955	198118	163	-0.0459416	0.681272	0.937663	yrbE1B	MB0174	+	CAB5247879.1	conserved integral membrane protein yrbe1b
fragment_607	198119	198275	156	-0.0135768	0.913252	0.98564	yrbE1B	MB0174	+	CAB5247879.1	conserved integral membrane protein yrbe1b
fragment_608	198276	198744	468	-0.049852	0.432046	0.855282	yrbE1B; mce1A	MB0174; MB0175	+; +	CAB5247879.1; CAB5247880.1	conserved integral membrane protein yrbe1b; MCE-FAMILY PROTEIN MCE1A
fragment_609	198745	199227	482	-0.00435762	0.947559	0.992034	mce1A	MB0175	+	CAB5247880.1	MCE-FAMILY PROTEIN MCE1A
fragment_610	199228	200414	1186	NA	NA	NA	mce1A; mce1B	MB0175; MB0176	+; +	CAB5247880.1; CAB5247881.1	MCE-FAMILY PROTEIN MCE1A; MCE-FAMILY PROTEIN MCE1B
fragment_611	200415	200893	478	0.0161036	0.815705	0.963993	mce1B	MB0176	+	CAB5247881.1	MCE-FAMILY PROTEIN MCE1B
fragment_612	200894	201089	195	0.04156	0.632817	0.922873	mce1B	MB0176	+	CAB5247881.1	MCE-FAMILY PROTEIN MCE1B
fragment_613	201090	201210	120	-0.148569	0.346972	0.800977	mce1B; mce1C	MB0176; MB0177	+; +	CAB5247881.1; CAB5247882.1	MCE-FAMILY PROTEIN MCE1B; MCE-FAMILY PROTEIN MCE1C
fragment_614	201211	201246	35	NA	NA	NA	mce1C	MB0177	+	CAB5247882.1	MCE-FAMILY PROTEIN MCE1C
fragment_615	201247	201919	672	0.105083	0.0741265	0.516645	mce1C	MB0177	+	CAB5247882.1	MCE-FAMILY PROTEIN MCE1C
fragment_616	201920	202710	790	-0.513671	0.613423	0.915715	mce1C; mce1D	MB0177; MB0178	+; +	CAB5247882.1; CAB5247883.1	MCE-FAMILY PROTEIN MCE1C; MCE-FAMILY PROTEIN MCE1D
fragment_617	202711	203109	398	-0.00998947	0.879632	0.977411	mce1D	MB0178	+	CAB5247883.1	MCE-FAMILY PROTEIN MCE1D
fragment_618	203110	203142	32	NA	NA	NA	mce1D	MB0178	+	CAB5247883.1	MCE-FAMILY PROTEIN MCE1D
fragment_619	203143	203447	304	-0.0219414	0.86533	0.975314	mce1D	MB0178	+	CAB5247883.1	MCE-FAMILY PROTEIN MCE1D
fragment_620	203448	203613	165	-0.0350272	0.777391	0.95753	mce1D	MB0178	+	CAB5247883.1	MCE-FAMILY PROTEIN MCE1D
fragment_621	203614	203693	79	0.0979983	0.793642	0.961184	mce1D	MB0178	+	CAB5247883.1	MCE-FAMILY PROTEIN MCE1D
fragment_622	203694	204623	929	0.240261	0.558904	0.907569	mce1D; lprK	MB0178; MB0179	+; +	CAB5247883.1; CAB5247884.1	MCE-FAMILY PROTEIN MCE1D; POSSIBLE MCE-FAMILY LIPOPROTEIN LPRK (MCE-FAMILY LIPOPROTEIN MCE1E)
fragment_623	204624	204839	215	0.0284189	0.709041	0.942885	lprK	MB0179	+	CAB5247884.1	POSSIBLE MCE-FAMILY LIPOPROTEIN LPRK (MCE-FAMILY LIPOPROTEIN MCE1E)
fragment_624	204840	204860	20	NA	NA	NA	lprK	MB0179	+	CAB5247884.1	POSSIBLE MCE-FAMILY LIPOPROTEIN LPRK (MCE-FAMILY LIPOPROTEIN MCE1E)
fragment_625	204861	205205	344	-0.00273293	0.978149	0.996466	lprK	MB0179	+	CAB5247884.1	POSSIBLE MCE-FAMILY LIPOPROTEIN LPRK (MCE-FAMILY LIPOPROTEIN MCE1E)
fragment_626	205206	206347	1141	NA	NA	NA	lprK; mce1F	MB0179; MB0180	+; +	CAB5247884.1; CAB5247885.1	POSSIBLE MCE-FAMILY LIPOPROTEIN LPRK (MCE-FAMILY LIPOPROTEIN MCE1E); MCE-FAMILY PROTEIN MCE1F
fragment_627	206348	206488	140	-0.100735	0.514761	0.887853	mce1F	MB0180	+	CAB5247885.1	MCE-FAMILY PROTEIN MCE1F
fragment_628	206489	206967	478	-0.0412499	0.487002	0.876269	mce1F	MB0180	+	CAB5247885.1	MCE-FAMILY PROTEIN MCE1F
fragment_629	206968	207102	134	0.0941304	0.534885	0.896206	mce1F;	MB0180; MB0181	+; +	CAB5247885.1; CAB5247886.1	MCE-FAMILY PROTEIN MCE1F; PROBABLE CONSERVED MCE ASSOCIATED MEMBRANE PROTEIN
fragment_630	207103	208241	1138	NA	NA	NA	;	MB0181; MB0182	+; +	CAB5247886.1; CAB5247887.1	PROBABLE CONSERVED MCE ASSOCIATED MEMBRANE PROTEIN; PROBABLE CONSERVED MCE ASSOCIATED TRANSMEMBRANE PROTEIN
fragment_631	208242	208262	20	NA	NA	NA		MB0182	+	CAB5247887.1	PROBABLE CONSERVED MCE ASSOCIATED TRANSMEMBRANE PROTEIN
fragment_632	208263	208282	19	NA	NA	NA		MB0182	+	CAB5247887.1	PROBABLE CONSERVED MCE ASSOCIATED TRANSMEMBRANE PROTEIN
fragment_633	208283	208355	72	0.431698	0.390611	0.827018		MB0182	+	CAB5247887.1	PROBABLE CONSERVED MCE ASSOCIATED TRANSMEMBRANE PROTEIN
fragment_634	208356	208446	90	0.271936	0.339514	0.798137		MB0182	+	CAB5247887.1	PROBABLE CONSERVED MCE ASSOCIATED TRANSMEMBRANE PROTEIN
fragment_635	208447	209290	843	0.0793534	0.29482	0.770021	;	MB0182; MB0184	+; +	CAB5247887.1; CAB5247889.1	PROBABLE CONSERVED MCE ASSOCIATED TRANSMEMBRANE PROTEIN; PROBABLE CONSERVED MCE ASSOCIATED MEMBRANE PROTEIN
fragment_636	209291	209472	181	-0.0404604	0.722013	0.945367		MB0184	+	CAB5247889.1	PROBABLE CONSERVED MCE ASSOCIATED MEMBRANE PROTEIN
fragment_637	209473	209914	441	-0.0191286	0.673142	0.934505	; lprO	MB0184; MB0185C	+; -	CAB5247889.1; CAB5247890.1	PROBABLE CONSERVED MCE ASSOCIATED MEMBRANE PROTEIN; possible lipoprotein lpro
fragment_638	209915	210195	280	-0.116373	0.0724123	0.512966	lprO	MB0185C	-	CAB5247890.1	possible lipoprotein lpro
fragment_639	210196	210367	171	-0.187913	0.116482	0.594292	lprO	MB0185C	-	CAB5247890.1	possible lipoprotein lpro
fragment_640	210368	210487	119	-0.25604	0.162542	0.655639	lprO	MB0185C	-	CAB5247890.1	possible lipoprotein lpro
fragment_641	210488	210508	20	NA	NA	NA	lprO	MB0185C	-	CAB5247890.1	possible lipoprotein lpro
fragment_642	210509	211057	548	-0.0791572	0.67094	0.933766	lprO	MB0185C	-	CAB5247890.1	possible lipoprotein lpro
fragment_643	211058	211103	45	NA	NA	NA	Mb0186c	MB0186C	-	CAB5247891.1	PROBABLE CONSERVED TRANSMEMBRANE PROTEIN
fragment_644	211104	211125	21	NA	NA	NA	Mb0186c	MB0186C	-	CAB5247891.1	PROBABLE CONSERVED TRANSMEMBRANE PROTEIN
fragment_645	211126	211137	11	NA	NA	NA	Mb0186c	MB0186C	-	CAB5247891.1	PROBABLE CONSERVED TRANSMEMBRANE PROTEIN
fragment_646	211138	211190	52	NA	NA	NA	Mb0186c	MB0186C	-	CAB5247891.1	PROBABLE CONSERVED TRANSMEMBRANE PROTEIN
fragment_647	211191	211484	293	-0.0384496	0.765924	0.954449	Mb0186c	MB0186C	-	CAB5247891.1	PROBABLE CONSERVED TRANSMEMBRANE PROTEIN
fragment_648	211485	211992	507	0.0787785	0.0684773	0.500058	Mb0186c	MB0186C	-	CAB5247891.1	PROBABLE CONSERVED TRANSMEMBRANE PROTEIN
fragment_649	211993	212086	93	-0.38793	0.0886825	0.542891	Mb0186c	MB0186C	-	CAB5247891.1	PROBABLE CONSERVED TRANSMEMBRANE PROTEIN
fragment_650	212087	212448	361	0.0114622	0.915282	0.985855	Mb0186c	MB0186C	-	CAB5247891.1	PROBABLE CONSERVED TRANSMEMBRANE PROTEIN
fragment_651	212449	212490	41	NA	NA	NA		MB0187C	-	CAB5247892.1	Pirin
fragment_652	212491	212589	98	-0.272615	0.195636	0.691768		MB0187C	-	CAB5247892.1	Pirin
fragment_653	212590	212809	219	-0.0606766	0.483033	0.874364		MB0187C	-	CAB5247892.1	Pirin
fragment_654	212810	213319	509	0.00234031	0.968745	0.994632	; sigG	MB0187C; MB0188C	-; -	CAB5247892.1; CAB5247893.1	Pirin; PROBABLE ALTERNATIVE RNA POLYMERASE SIGMA FACTOR SIGG (RNA POLYMERASE ECF TYPE SIGMA FACTOR)
fragment_655	213320	213517	197	-0.0241441	0.799674	0.961986	sigG	MB0188C	-	CAB5247893.1	PROBABLE ALTERNATIVE RNA POLYMERASE SIGMA FACTOR SIGG (RNA POLYMERASE ECF TYPE SIGMA FACTOR)
fragment_656	213518	213640	122	-0.164391	0.310284	0.777806	sigG	MB0188C	-	CAB5247893.1	PROBABLE ALTERNATIVE RNA POLYMERASE SIGMA FACTOR SIGG (RNA POLYMERASE ECF TYPE SIGMA FACTOR)
fragment_657	213641	214736	1095	NA	NA	NA	sigG;	MB0188C; MB0189	-; +	CAB5247893.1; CAB5247894.1	PROBABLE ALTERNATIVE RNA POLYMERASE SIGMA FACTOR SIGG (RNA POLYMERASE ECF TYPE SIGMA FACTOR); POSSIBLE LYSOPHOSPHOLIPASE
fragment_658	214737	215021	284	-0.117571	0.199857	0.696324		MB0189	+	CAB5247894.1	POSSIBLE LYSOPHOSPHOLIPASE
fragment_659	215022	215401	379	0.180642	0.0609125	0.480277	;	MB0189; MB0190	+; +	CAB5247894.1; CAB5247895.1	POSSIBLE LYSOPHOSPHOLIPASE; CONSERVED HYPOTHETICAL PROTEIN
fragment_660	215402	215614	212	-0.129069	0.177785	0.674657		MB0190	+	CAB5247895.1	CONSERVED HYPOTHETICAL PROTEIN
fragment_661	215615	215740	125	-0.126183	0.375074	0.818122		MB0190	+	CAB5247895.1	CONSERVED HYPOTHETICAL PROTEIN
fragment_662	215741	215878	137	0.0739222	0.618985	0.916176		MB0190	+	CAB5247895.1	CONSERVED HYPOTHETICAL PROTEIN
fragment_663	215879	216351	472	0.0268411	0.648888	0.928009	;	MB0190; MB0191	+; +	CAB5247895.1; CAB5247896.1	CONSERVED HYPOTHETICAL PROTEIN; CONSERVED HYPOTHETICAL PROTEIN
fragment_664	216352	216422	70	0.148426	0.750012	0.952653		MB0191	+	CAB5247896.1	CONSERVED HYPOTHETICAL PROTEIN
fragment_665	216423	216703	280	-0.10628	0.0380898	0.404914	bglS	MB0192	+	CAB5247897.1	PROBABLE BETA-GLUCOSIDASE BGLS (GENTIOBIASE) (CELLOBIASE) (BETA-D-GLUCOSIDE GLUCOHYDROLASE)
fragment_666	216704	217177	473	0.0858438	0.0963372	0.56061	bglS	MB0192	+	CAB5247897.1	PROBABLE BETA-GLUCOSIDASE BGLS (GENTIOBIASE) (CELLOBIASE) (BETA-D-GLUCOSIDE GLUCOHYDROLASE)
fragment_667	217178	218060	882	-0.0208159	0.931326	0.989298	bglS	MB0192	+	CAB5247897.1	PROBABLE BETA-GLUCOSIDASE BGLS (GENTIOBIASE) (CELLOBIASE) (BETA-D-GLUCOSIDE GLUCOHYDROLASE)
fragment_668	218061	218288	227	-0.115133	0.0556157	0.46574	bglS	MB0192	+	CAB5247897.1	PROBABLE BETA-GLUCOSIDASE BGLS (GENTIOBIASE) (CELLOBIASE) (BETA-D-GLUCOSIDE GLUCOHYDROLASE)
fragment_669	218289	218304	15	NA	NA	NA	bglS	MB0192	+	CAB5247897.1	PROBABLE BETA-GLUCOSIDASE BGLS (GENTIOBIASE) (CELLOBIASE) (BETA-D-GLUCOSIDE GLUCOHYDROLASE)
fragment_670	218305	218351	46	NA	NA	NA	bglS	MB0192	+	CAB5247897.1	PROBABLE BETA-GLUCOSIDASE BGLS (GENTIOBIASE) (CELLOBIASE) (BETA-D-GLUCOSIDE GLUCOHYDROLASE)
fragment_671	218352	218431	79	-0.307409	0.503027	0.883824	bglS	MB0192	+	CAB5247897.1	PROBABLE BETA-GLUCOSIDASE BGLS (GENTIOBIASE) (CELLOBIASE) (BETA-D-GLUCOSIDE GLUCOHYDROLASE)
fragment_672	218432	218492	60	0.306788	0.695052	0.940185	bglS	MB0192	+	CAB5247897.1	PROBABLE BETA-GLUCOSIDASE BGLS (GENTIOBIASE) (CELLOBIASE) (BETA-D-GLUCOSIDE GLUCOHYDROLASE)
fragment_673	218493	218510	17	NA	NA	NA	bglS	MB0192	+	CAB5247897.1	PROBABLE BETA-GLUCOSIDASE BGLS (GENTIOBIASE) (CELLOBIASE) (BETA-D-GLUCOSIDE GLUCOHYDROLASE)
fragment_674	218511	218781	270	-0.071106	0.350705	0.80171	bglS	MB0192	+	CAB5247897.1	PROBABLE BETA-GLUCOSIDASE BGLS (GENTIOBIASE) (CELLOBIASE) (BETA-D-GLUCOSIDE GLUCOHYDROLASE)
fragment_675	218782	218801	19	NA	NA	NA
fragment_676	218802	219737	935	0.652351	0.143906	0.632024		MB0194	+	CAB5247900.1	PROBABLE CONSERVED TRANSMEMBRANE PROTEIN
fragment_677	219738	220219	481	0.048942	0.460964	0.869178	; ilvD	MB0194; MB0195C	+; -	CAB5247900.1; CAB5247901.1	PROBABLE CONSERVED TRANSMEMBRANE PROTEIN; PROBABLE DIHYDROXY-ACID DEHYDRATASE ILVD (DAD)
fragment_678	220220	220227	7	NA	NA	NA	ilvD	MB0195C	-	CAB5247901.1	PROBABLE DIHYDROXY-ACID DEHYDRATASE ILVD (DAD)
fragment_679	220228	221136	908	0.208686	0.433203	0.855282	ilvD	MB0195C	-	CAB5247901.1	PROBABLE DIHYDROXY-ACID DEHYDRATASE ILVD (DAD)
fragment_680	221137	221409	272	-0.416809	1.13298e-08	6.58576e-06	ilvD	MB0195C	-	CAB5247901.1	PROBABLE DIHYDROXY-ACID DEHYDRATASE ILVD (DAD)
fragment_681	221410	222309	899	-0.10424	0.714643	0.943801	ilvD; ricR	MB0195C; MB0196	-; +	CAB5247901.1; CAB5247902.1	PROBABLE DIHYDROXY-ACID DEHYDRATASE ILVD (DAD); Metal-sensitive transcriptional repressor
fragment_682	222310	223096	786	-0.154447	0.0670583	0.497258	ricR;	MB0196; MB0197	+; +	CAB5247902.1; CAB5247903.1	Metal-sensitive transcriptional repressor; PROBABLE CONSERVED INTEGRAL MEMBRANE PROTEIN
fragment_683	223097	223611	514	-0.0550469	0.382009	0.822853		MB0197	+	CAB5247903.1	PROBABLE CONSERVED INTEGRAL MEMBRANE PROTEIN
fragment_684	223612	224401	789	-0.779581	0.0287053	0.357062	;	MB0197; MB0198	+; +	CAB5247903.1; CAB5247904.1	PROBABLE CONSERVED INTEGRAL MEMBRANE PROTEIN; L,D-transpeptidase
fragment_685	224402	224915	513	0.510411	0.000231455	0.02604		MB0198	+	CAB5247904.1	L,D-transpeptidase
fragment_686	224916	225044	128	0.108186	0.71234	0.943648		MB0199C	-	CAB5247905.1	HYPOTHETICAL PROTEIN
fragment_687	225045	225706	661	0.0245908	0.626854	0.920829		MB0199C	-	CAB5247905.1	HYPOTHETICAL PROTEIN
fragment_688	225707	225797	90	-0.326005	0.297872	0.771983		MB0199C	-	CAB5247905.1	HYPOTHETICAL PROTEIN
fragment_689	225798	225922	124	-0.102905	0.522466	0.88974		MB0199C	-	CAB5247905.1	HYPOTHETICAL PROTEIN
fragment_690	225923	226488	565	0.0398531	0.548855	0.9026		MB0199C	-	CAB5247905.1	HYPOTHETICAL PROTEIN
fragment_691	226489	226522	33	NA	NA	NA		MB0199C	-	CAB5247905.1	HYPOTHETICAL PROTEIN
fragment_692	226523	226600	77	-0.352284	0.330211	0.791854		MB0199C	-	CAB5247905.1	HYPOTHETICAL PROTEIN
fragment_693	226601	226618	17	NA	NA	NA		MB0199C	-	CAB5247905.1	HYPOTHETICAL PROTEIN
fragment_694	226619	226681	62	NA	NA	NA		MB0199C	-	CAB5247905.1	HYPOTHETICAL PROTEIN
fragment_695	226682	226739	57	NA	NA	NA		MB0199C	-	CAB5247905.1	HYPOTHETICAL PROTEIN
fragment_696	226740	227416	676	0.131361	0.0514872	0.450426	;	MB0199C; MB0200	-; +	CAB5247905.1; CAB5247906.1	HYPOTHETICAL PROTEIN; probable transmembrane multidrug efflux pump
fragment_697	227417	227731	314	-0.0443641	0.573029	0.911325		MB0200	+	CAB5247906.1	probable transmembrane multidrug efflux pump
fragment_698	227732	227767	35	NA	NA	NA		MB0200	+	CAB5247906.1	probable transmembrane multidrug efflux pump
fragment_699	227768	228271	503	-0.0267454	0.732372	0.947322		MB0200	+	CAB5247906.1	probable transmembrane multidrug efflux pump
fragment_700	228272	229557	1285	NA	NA	NA		MB0200	+	CAB5247906.1	probable transmembrane multidrug efflux pump
fragment_701	229558	229747	189	-0.278021	0.0126188	0.256993		MB0200	+	CAB5247906.1	probable transmembrane multidrug efflux pump
fragment_702	229748	230323	575	0.00294695	0.935265	0.989852		MB0200	+	CAB5247906.1	probable transmembrane multidrug efflux pump
fragment_703	230324	230635	311	-0.0783448	0.564269	0.908214		MB0200	+	CAB5247906.1	probable transmembrane multidrug efflux pump
fragment_704	230636	231157	521	-0.111092	0.129411	0.617432	;	MB0200; MB0201	+; +	CAB5247906.1; CAB5247907.1	probable transmembrane multidrug efflux pump; possible two component transcriptional regulatory protein (probably luxr-family)
fragment_705	231158	231186	28	NA	NA	NA		MB0201	+	CAB5247907.1	possible two component transcriptional regulatory protein (probably luxr-family)
fragment_706	231187	231369	182	-0.13362	0.242427	0.729775		MB0201	+	CAB5247907.1	possible two component transcriptional regulatory protein (probably luxr-family)
fragment_707	231370	231615	245	-0.00751499	0.903385	0.982397		MB0201	+	CAB5247907.1	possible two component transcriptional regulatory protein (probably luxr-family)
fragment_708	231616	231675	59	NA	NA	NA		MB0201	+	CAB5247907.1	possible two component transcriptional regulatory protein (probably luxr-family)
fragment_709	231676	232066	390	0.587193	3.16022e-08	1.57454e-05	;	MB0201; MB0202	+; +	CAB5247907.1; CAB5247908.1	possible two component transcriptional regulatory protein (probably luxr-family); possible transcriptional regulatory protein
fragment_710	232067	232102	35	NA	NA	NA		MB0202	+	CAB5247908.1	possible transcriptional regulatory protein
fragment_711	232103	232288	185	-0.186345	0.075015	0.518416		MB0202	+	CAB5247908.1	possible transcriptional regulatory protein
fragment_712	232289	232381	92	-0.41442	0.192203	0.688773		MB0202	+	CAB5247908.1	possible transcriptional regulatory protein
fragment_713	232382	232405	23	NA	NA	NA		MB0202	+	CAB5247908.1	possible transcriptional regulatory protein
fragment_714	232406	232433	27	NA	NA	NA	;	MB0202; MB0203	+; +	CAB5247908.1; CAB5247909.1	possible transcriptional regulatory protein; POSSIBLE OXIDOREDUCTASE
fragment_715	232434	232613	179	0.0747395	0.504018	0.884613		MB0203	+	CAB5247909.1	POSSIBLE OXIDOREDUCTASE
fragment_716	232614	232869	255	-0.107768	0.0865722	0.539897		MB0203	+	CAB5247909.1	POSSIBLE OXIDOREDUCTASE
fragment_717	232870	232952	82	-0.19527	0.598218	0.913469		MB0203	+	CAB5247909.1	POSSIBLE OXIDOREDUCTASE
fragment_718	232953	233355	402	-0.109704	0.415449	0.842202		MB0203	+	CAB5247909.1	POSSIBLE OXIDOREDUCTASE
fragment_719	233356	234976	1620	NA	NA	NA	; zmp1	MB0203; MB0204C	+; -	CAB5247909.1; CAB5247910.1	POSSIBLE OXIDOREDUCTASE; probable zinc metalloprotease zmp1
fragment_720	234977	235402	425	-0.00486434	0.921158	0.987275	zmp1	MB0204C	-	CAB5247910.1	probable zinc metalloprotease zmp1
fragment_721	235403	235411	8	NA	NA	NA	zmp1	MB0204C	-	CAB5247910.1	probable zinc metalloprotease zmp1
fragment_722	235412	235480	68	0.19073	0.71401	0.943748	zmp1	MB0204C	-	CAB5247910.1	probable zinc metalloprotease zmp1
fragment_723	235481	235537	56	NA	NA	NA	zmp1	MB0204C	-	CAB5247910.1	probable zinc metalloprotease zmp1
fragment_724	235538	235582	44	NA	NA	NA	zmp1	MB0204C	-	CAB5247910.1	probable zinc metalloprotease zmp1
fragment_725	235583	235678	95	0.137279	0.496259	0.881156	zmp1	MB0204C	-	CAB5247910.1	probable zinc metalloprotease zmp1
fragment_726	235679	235744	65	NA	NA	NA	zmp1	MB0204C	-	CAB5247910.1	probable zinc metalloprotease zmp1
fragment_727	235745	235970	225	-0.15385	0.00461672	0.150952	zmp1	MB0204C	-	CAB5247910.1	probable zinc metalloprotease zmp1
fragment_728	235971	236005	34	NA	NA	NA	zmp1	MB0204C	-	CAB5247910.1	probable zinc metalloprotease zmp1
fragment_729	236006	236447	441	-0.0213633	0.772762	0.956174	zmp1	MB0204C	-	CAB5247910.1	probable zinc metalloprotease zmp1
fragment_730	236448	237199	751	0.0276912	0.737277	0.948868	zmp1;	MB0204C; MB0205	-; +	CAB5247910.1; CAB5247911.1	probable zinc metalloprotease zmp1; PROBABLE CONSERVED MEMBRANE PROTEIN
fragment_731	237200	237373	173	-0.0641095	0.620175	0.916898		MB0205	+	CAB5247911.1	PROBABLE CONSERVED MEMBRANE PROTEIN
fragment_732	237374	238668	1294	NA	NA	NA	; mmpL11	MB0205; MB0208C	+; -	CAB5247911.1; CAB5247914.1	PROBABLE CONSERVED MEMBRANE PROTEIN; PROBABLE CONSERVED TRANSMEMBRANE TRANSPORT PROTEIN MMPL11
fragment_733	238669	239137	468	0.00198808	0.962068	0.994151	mmpL11	MB0208C	-	CAB5247914.1	PROBABLE CONSERVED TRANSMEMBRANE TRANSPORT PROTEIN MMPL11
fragment_734	239138	239230	92	-0.0234701	0.92341	0.98733	mmpL11	MB0208C	-	CAB5247914.1	PROBABLE CONSERVED TRANSMEMBRANE TRANSPORT PROTEIN MMPL11
fragment_735	239231	239995	764	-0.109633	0.238828	0.72566	mmpL11	MB0208C	-	CAB5247914.1	PROBABLE CONSERVED TRANSMEMBRANE TRANSPORT PROTEIN MMPL11
fragment_736	239996	240305	309	-0.217962	0.162293	0.655639	mmpL11	MB0208C	-	CAB5247914.1	PROBABLE CONSERVED TRANSMEMBRANE TRANSPORT PROTEIN MMPL11
fragment_737	240306	241081	775	0.0485802	0.596083	0.913469	mmpL11	MB0208C	-	CAB5247914.1	PROBABLE CONSERVED TRANSMEMBRANE TRANSPORT PROTEIN MMPL11
fragment_738	241082	241253	171	0.0147703	0.89484	0.980276	mmpL11	MB0208C	-	CAB5247914.1	PROBABLE CONSERVED TRANSMEMBRANE TRANSPORT PROTEIN MMPL11
fragment_739	241254	242398	1144	NA	NA	NA	mmpL11;	MB0208C; MB0210C	-; -	CAB5247914.1; CAB5247916.1	PROBABLE CONSERVED TRANSMEMBRANE TRANSPORT PROTEIN MMPL11; PROBABLE CONSERVED TRANSMEMBRANE PROTEIN
fragment_740	242399	242688	289	-0.142978	0.0410992	0.410326		MB0210C	-	CAB5247916.1	PROBABLE CONSERVED TRANSMEMBRANE PROTEIN
fragment_741	242689	242790	101	-0.00978961	0.962158	0.994151		MB0210C	-	CAB5247916.1	PROBABLE CONSERVED TRANSMEMBRANE PROTEIN
fragment_742	242791	242952	161	-0.0488624	0.698045	0.940585		MB0210C	-	CAB5247916.1	PROBABLE CONSERVED TRANSMEMBRANE PROTEIN
fragment_743	242953	243142	189	0.0240507	0.822428	0.965559		MB0210C	-	CAB5247916.1	PROBABLE CONSERVED TRANSMEMBRANE PROTEIN
fragment_744	243143	243208	65	NA	NA	NA		MB0210C	-	CAB5247916.1	PROBABLE CONSERVED TRANSMEMBRANE PROTEIN
fragment_745	243209	243228	19	NA	NA	NA		MB0210C	-	CAB5247916.1	PROBABLE CONSERVED TRANSMEMBRANE PROTEIN
fragment_746	243229	244027	798	0.0760996	0.291351	0.765734	;	MB0210C; MB0211	-; +	CAB5247916.1; CAB5247917.1	PROBABLE CONSERVED TRANSMEMBRANE PROTEIN; PROBABLE CONSERVED TRANSMEMBRANE PROTEIN
fragment_747	244028	244069	41	NA	NA	NA		MB0211	+	CAB5247917.1	PROBABLE CONSERVED TRANSMEMBRANE PROTEIN
fragment_748	244070	244779	709	0.0281436	0.774125	0.95661	; mmpL3	MB0211; MB0212C	+; -	CAB5247917.1; CAB5247918.1	PROBABLE CONSERVED TRANSMEMBRANE PROTEIN; POSSIBLE CONSERVED TRANSMEMBRANE TRANSPORT PROTEIN MMPL3
fragment_749	244780	245091	311	0.0280914	0.779593	0.957942	mmpL3	MB0212C	-	CAB5247918.1	POSSIBLE CONSERVED TRANSMEMBRANE TRANSPORT PROTEIN MMPL3
fragment_750	245092	245101	9	NA	NA	NA	mmpL3	MB0212C	-	CAB5247918.1	POSSIBLE CONSERVED TRANSMEMBRANE TRANSPORT PROTEIN MMPL3
fragment_751	245102	245204	102	-0.014241	0.943961	0.991951	mmpL3	MB0212C	-	CAB5247918.1	POSSIBLE CONSERVED TRANSMEMBRANE TRANSPORT PROTEIN MMPL3
fragment_752	245205	245343	138	-0.178749	0.269184	0.747311	mmpL3	MB0212C	-	CAB5247918.1	POSSIBLE CONSERVED TRANSMEMBRANE TRANSPORT PROTEIN MMPL3
fragment_753	245344	245871	527	0.116391	0.223092	0.715847	mmpL3	MB0212C	-	CAB5247918.1	POSSIBLE CONSERVED TRANSMEMBRANE TRANSPORT PROTEIN MMPL3
fragment_754	245872	245934	62	NA	NA	NA	mmpL3	MB0212C	-	CAB5247918.1	POSSIBLE CONSERVED TRANSMEMBRANE TRANSPORT PROTEIN MMPL3
fragment_755	245935	245943	8	NA	NA	NA	mmpL3	MB0212C	-	CAB5247918.1	POSSIBLE CONSERVED TRANSMEMBRANE TRANSPORT PROTEIN MMPL3
fragment_756	245944	246267	323	-0.0730714	0.632116	0.922689	mmpL3	MB0212C	-	CAB5247918.1	POSSIBLE CONSERVED TRANSMEMBRANE TRANSPORT PROTEIN MMPL3
fragment_757	246268	246354	86	-0.466022	0.0992628	0.566296	mmpL3	MB0212C	-	CAB5247918.1	POSSIBLE CONSERVED TRANSMEMBRANE TRANSPORT PROTEIN MMPL3
fragment_758	246355	247029	674	0.0468578	0.530939	0.893968	mmpL3	MB0212C	-	CAB5247918.1	POSSIBLE CONSERVED TRANSMEMBRANE TRANSPORT PROTEIN MMPL3
fragment_759	247030	247236	206	-0.110398	0.22939	0.718628	mmpL3	MB0212C	-	CAB5247918.1	POSSIBLE CONSERVED TRANSMEMBRANE TRANSPORT PROTEIN MMPL3
fragment_760	247237	247520	283	-0.233667	0.0286353	0.357062	mmpL3	MB0212C	-	CAB5247918.1	POSSIBLE CONSERVED TRANSMEMBRANE TRANSPORT PROTEIN MMPL3
fragment_761	247521	248386	865	0.0942749	0.516596	0.887854		MB0214C	-	CAB5247920.1	HYPOTHETICAL METHLYTRANSFERASE (METHYLASE)
fragment_762	248387	248758	371	0.0289394	0.764627	0.954033		MB0214C	-	CAB5247920.1	HYPOTHETICAL METHLYTRANSFERASE (METHYLASE)
fragment_763	248759	248947	188	-0.119713	0.276747	0.75347		MB0214C	-	CAB5247920.1	HYPOTHETICAL METHLYTRANSFERASE (METHYLASE)
fragment_764	248948	249028	80	-0.398345	0.411335	0.839955		MB0214C	-	CAB5247920.1	HYPOTHETICAL METHLYTRANSFERASE (METHYLASE)
fragment_765	249029	249270	241	-0.118014	0.102012	0.568799	;	MB0214C; MB0215	-; +	CAB5247920.1; CAB5247921.1	HYPOTHETICAL METHLYTRANSFERASE (METHYLASE); HYPOTHETICAL PROTEIN
fragment_766	249271	249290	19	NA	NA	NA		MB0215	+	CAB5247921.1	HYPOTHETICAL PROTEIN
fragment_767	249291	249413	122	-0.25816	0.151088	0.640615		MB0215	+	CAB5247921.1	HYPOTHETICAL PROTEIN
fragment_768	249414	249909	495	-0.0350526	0.560839	0.907569		MB0215	+	CAB5247921.1	HYPOTHETICAL PROTEIN
fragment_769	249910	250017	107	-0.0194918	0.945757	0.992034		MB0215	+	CAB5247921.1	HYPOTHETICAL PROTEIN
fragment_770	250018	250358	340	0.23559	0.168404	0.663908	;	MB0215; MB0216	+; +	CAB5247921.1; CAB5247922.1	HYPOTHETICAL PROTEIN; HYPOTHETICAL PROTEIN
fragment_771	250359	250638	279	-0.0939116	0.394766	0.828864		MB0216	+	CAB5247922.1	HYPOTHETICAL PROTEIN
fragment_772	250639	250766	127	-0.131373	0.372298	0.817108		MB0216	+	CAB5247922.1	HYPOTHETICAL PROTEIN
fragment_773	250767	250814	47	NA	NA	NA		MB0216	+	CAB5247922.1	HYPOTHETICAL PROTEIN
fragment_774	250815	251081	266	-0.228411	0.000137929	0.0169783		MB0216	+	CAB5247922.1	HYPOTHETICAL PROTEIN
fragment_775	251082	251213	131	-0.1938	0.190387	0.687782		MB0216	+	CAB5247922.1	HYPOTHETICAL PROTEIN
fragment_776	251214	251546	332	-0.103395	0.452645	0.865501		MB0216	+	CAB5247922.1	HYPOTHETICAL PROTEIN
fragment_777	251547	251797	250	-0.185271	0.0220648	0.321537		MB0216	+	CAB5247922.1	HYPOTHETICAL PROTEIN
fragment_778	251798	252062	264	0.115567	0.252473	0.737266	pckA	MB0217	+	CAB5247923.1	probable iron-regulated phosphoenolpyruvate carboxykinase [gtp] pcka (phosphoenolpyruvate carboxylase) (pepck)(pep carboxykinase)
fragment_779	252063	252131	68	-0.171093	0.755173	0.953696	pckA	MB0217	+	CAB5247923.1	probable iron-regulated phosphoenolpyruvate carboxykinase [gtp] pcka (phosphoenolpyruvate carboxylase) (pepck)(pep carboxykinase)
fragment_780	252132	252622	490	0.0725334	0.48823	0.877423	pckA	MB0217	+	CAB5247923.1	probable iron-regulated phosphoenolpyruvate carboxykinase [gtp] pcka (phosphoenolpyruvate carboxylase) (pepck)(pep carboxykinase)
fragment_781	252623	252740	117	0.529859	0.0342666	0.383867	pckA	MB0217	+	CAB5247923.1	probable iron-regulated phosphoenolpyruvate carboxykinase [gtp] pcka (phosphoenolpyruvate carboxylase) (pepck)(pep carboxykinase)
fragment_782	252741	253454	713	0.0116638	0.84708	0.970445	pckA	MB0217	+	CAB5247923.1	probable iron-regulated phosphoenolpyruvate carboxykinase [gtp] pcka (phosphoenolpyruvate carboxylase) (pepck)(pep carboxykinase)
fragment_783	253455	253745	290	-0.114176	0.372717	0.817108	pckA	MB0217	+	CAB5247923.1	probable iron-regulated phosphoenolpyruvate carboxykinase [gtp] pcka (phosphoenolpyruvate carboxylase) (pepck)(pep carboxykinase)
fragment_784	253746	254086	340	-0.0301931	0.807053	0.963289	pckA; nadR	MB0217; MB0218C	+; -	CAB5247923.1; CAB5247924.1	probable iron-regulated phosphoenolpyruvate carboxykinase [gtp] pcka (phosphoenolpyruvate carboxylase) (pepck)(pep carboxykinase); POSSIBLE TRANSCRIPTIONAL REGULATORY PROTEIN NADR (PROBABLY ASNC-FAMILY)
fragment_785	254087	254099	12	NA	NA	NA	nadR	MB0218C	-	CAB5247924.1	POSSIBLE TRANSCRIPTIONAL REGULATORY PROTEIN NADR (PROBABLY ASNC-FAMILY)
fragment_786	254100	254267	167	-0.0916511	0.471839	0.871907	nadR	MB0218C	-	CAB5247924.1	POSSIBLE TRANSCRIPTIONAL REGULATORY PROTEIN NADR (PROBABLY ASNC-FAMILY)
fragment_787	254268	254312	44	NA	NA	NA	nadR	MB0218C	-	CAB5247924.1	POSSIBLE TRANSCRIPTIONAL REGULATORY PROTEIN NADR (PROBABLY ASNC-FAMILY)
fragment_788	254313	254675	362	-0.00411408	0.976967	0.9962	nadR	MB0218C	-	CAB5247924.1	POSSIBLE TRANSCRIPTIONAL REGULATORY PROTEIN NADR (PROBABLY ASNC-FAMILY)
fragment_789	254676	254747	71	-0.61755	0.191754	0.688773	nadR	MB0218C	-	CAB5247924.1	POSSIBLE TRANSCRIPTIONAL REGULATORY PROTEIN NADR (PROBABLY ASNC-FAMILY)
fragment_790	254748	254921	173	-0.08601	0.4647	0.869705	nadR;	MB0218C; MB0219C	-; -	CAB5247924.1; CAB5247925.1	POSSIBLE TRANSCRIPTIONAL REGULATORY PROTEIN NADR (PROBABLY ASNC-FAMILY); POSSIBLE METHYLTRANSFERASE (METHYLASE)
fragment_791	254922	255145	223	-0.207045	0.00691376	0.190365		MB0219C	-	CAB5247925.1	POSSIBLE METHYLTRANSFERASE (METHYLASE)
fragment_792	255146	255205	59	NA	NA	NA		MB0219C	-	CAB5247925.1	POSSIBLE METHYLTRANSFERASE (METHYLASE)
fragment_793	255206	255566	360	-0.0666733	0.479194	0.874364		MB0219C	-	CAB5247925.1	POSSIBLE METHYLTRANSFERASE (METHYLASE)
fragment_794	255567	255820	253	-0.239908	0.000663059	0.0488562		MB0219C	-	CAB5247925.1	POSSIBLE METHYLTRANSFERASE (METHYLASE)
fragment_795	255821	256198	377	0.00526387	0.915255	0.985855		MB0219C	-	CAB5247925.1	POSSIBLE METHYLTRANSFERASE (METHYLASE)
fragment_796	256199	256427	228	-0.183277	0.0101637	0.236146	fadD4	MB0220	+	CAB5247926.1	PROBABLE FATTY-ACID-COA LIGASE FADD4 (FATTY-ACID-COA SYNTHETASE) (FATTY-ACID-COA SYNTHASE)
fragment_797	256428	257388	960	NA	NA	NA	fadD4	MB0220	+	CAB5247926.1	PROBABLE FATTY-ACID-COA LIGASE FADD4 (FATTY-ACID-COA SYNTHETASE) (FATTY-ACID-COA SYNTHASE)
fragment_798	257389	257742	353	-0.12669	0.242322	0.729775	fadD4	MB0220	+	CAB5247926.1	PROBABLE FATTY-ACID-COA LIGASE FADD4 (FATTY-ACID-COA SYNTHETASE) (FATTY-ACID-COA SYNTHASE)
fragment_799	257743	257835	92	-0.258324	0.23312	0.72212	fadD4	MB0220	+	CAB5247926.1	PROBABLE FATTY-ACID-COA LIGASE FADD4 (FATTY-ACID-COA SYNTHETASE) (FATTY-ACID-COA SYNTHASE)
fragment_800	257836	258176	340	0.0327758	0.8209	0.964523	fadD4; fadE3	MB0220; MB0221C	+; -	CAB5247926.1; CAB5247927.1	PROBABLE FATTY-ACID-COA LIGASE FADD4 (FATTY-ACID-COA SYNTHETASE) (FATTY-ACID-COA SYNTHASE); PROBABLE ACYL-COA DEHYDROGENASE FADE3
fragment_801	258177	258194	17	NA	NA	NA	fadE3	MB0221C	-	CAB5247927.1	PROBABLE ACYL-COA DEHYDROGENASE FADE3
fragment_802	258195	258258	63	NA	NA	NA	fadE3	MB0221C	-	CAB5247927.1	PROBABLE ACYL-COA DEHYDROGENASE FADE3
fragment_803	258259	258437	178	-0.0695281	0.565915	0.909186	fadE3	MB0221C	-	CAB5247927.1	PROBABLE ACYL-COA DEHYDROGENASE FADE3
fragment_804	258438	258731	293	-0.0447477	0.626173	0.920238	fadE3	MB0221C	-	CAB5247927.1	PROBABLE ACYL-COA DEHYDROGENASE FADE3
fragment_805	258732	258857	125	-0.107431	0.485241	0.875289	fadE3	MB0221C	-	CAB5247927.1	PROBABLE ACYL-COA DEHYDROGENASE FADE3
fragment_806	258858	258975	117	-0.209871	0.174056	0.669047	fadE3	MB0221C	-	CAB5247927.1	PROBABLE ACYL-COA DEHYDROGENASE FADE3
fragment_807	258976	259070	94	-0.185513	0.423984	0.849349	fadE3	MB0221C	-	CAB5247927.1	PROBABLE ACYL-COA DEHYDROGENASE FADE3
fragment_808	259071	259813	742	0.132083	0.125157	0.609647	fadE3;	MB0221C; MB0222	-; +	CAB5247927.1; CAB5247928.1	PROBABLE ACYL-COA DEHYDROGENASE FADE3; double hotdog hydratase
fragment_809	259814	260014	200	-0.0706904	0.45096	0.864584		MB0222	+	CAB5247928.1	double hotdog hydratase
fragment_810	260015	260997	982	NA	NA	NA	; lipW	MB0222; MB0223C	+; -	CAB5247928.1; CAB5247929.1	double hotdog hydratase; POSSIBLE ESTERASE LIPW
fragment_811	260998	261377	379	-0.0195437	0.868104	0.975314	lipW;	MB0223C; MB0224	-; +	CAB5247929.1; CAB5247930.1	POSSIBLE ESTERASE LIPW; PROBABLE CONSERVED TRANSMEMBRANE PROTEIN
fragment_812	261378	261679	301	-0.0336093	0.729123	0.946011		MB0224	+	CAB5247930.1	PROBABLE CONSERVED TRANSMEMBRANE PROTEIN
fragment_813	261680	262229	549	-0.15552	0.112208	0.587239		MB0224	+	CAB5247930.1	PROBABLE CONSERVED TRANSMEMBRANE PROTEIN
fragment_814	262230	262313	83	0.379888	0.244957	0.730074		MB0224	+	CAB5247930.1	PROBABLE CONSERVED TRANSMEMBRANE PROTEIN
fragment_815	262314	263811	1497	NA	NA	NA	; lipC	MB0224; MB0226	+; +	CAB5247930.1; CAB5247932.1	PROBABLE CONSERVED TRANSMEMBRANE PROTEIN; PROBABLE ESTERASE LIPC
fragment_816	263812	264068	256	-0.166638	0.0697349	0.504939	lipC	MB0226	+	CAB5247932.1	PROBABLE ESTERASE LIPC
fragment_817	264069	264120	51	NA	NA	NA	lipC	MB0226	+	CAB5247932.1	PROBABLE ESTERASE LIPC
fragment_818	264121	264451	330	0.288062	0.085284	0.537546	lipC;	MB0226; MB0227	+; +	CAB5247932.1; CAB5247933.1	PROBABLE ESTERASE LIPC; possible triacylglycerol synthase (diacylglycerol acyltransferase)
fragment_819	264452	264472	20	NA	NA	NA		MB0227	+	CAB5247933.1	possible triacylglycerol synthase (diacylglycerol acyltransferase)
fragment_820	264473	264918	445	-0.0391968	0.433718	0.855321		MB0227	+	CAB5247933.1	possible triacylglycerol synthase (diacylglycerol acyltransferase)
fragment_821	264919	264928	9	NA	NA	NA		MB0227	+	CAB5247933.1	possible triacylglycerol synthase (diacylglycerol acyltransferase)
fragment_822	264929	265116	187	-0.0737962	0.467022	0.870147	;	MB0227; MB0228C	+; -	CAB5247933.1; CAB5247934.1	possible triacylglycerol synthase (diacylglycerol acyltransferase); PROBABLE ALDEHYDE DEHYDROGENASE
fragment_823	265117	265275	158	-0.204062	0.0759545	0.520174		MB0228C	-	CAB5247934.1	PROBABLE ALDEHYDE DEHYDROGENASE
fragment_824	265276	265391	115	0.292595	0.144773	0.632579		MB0228C	-	CAB5247934.1	PROBABLE ALDEHYDE DEHYDROGENASE
fragment_825	265392	265813	421	-0.0293981	0.660972	0.931435		MB0228C	-	CAB5247934.1	PROBABLE ALDEHYDE DEHYDROGENASE
fragment_826	265814	266059	245	-0.180262	0.00446383	0.146953		MB0228C	-	CAB5247934.1	PROBABLE ALDEHYDE DEHYDROGENASE
fragment_827	266060	266535	475	-0.0527561	0.263768	0.745567	;	MB0228C; MB0229C	-; -	CAB5247934.1; CAB5247935.1	PROBABLE ALDEHYDE DEHYDROGENASE; POSSIBLE METHYLTRANSFERASE (METHYLASE)
fragment_828	266536	267656	1120	NA	NA	NA	;	MB0229C; MB0230	-; +	CAB5247935.1; CAB5247936.1	POSSIBLE METHYLTRANSFERASE (METHYLASE); Glycosyltransferase
fragment_829	267657	267811	154	-0.0736236	0.568035	0.909186		MB0230	+	CAB5247936.1	Glycosyltransferase
fragment_830	267812	268485	673	0.0041847	0.954472	0.993498	;	MB0230; MB0231C	+; -	CAB5247936.1; CAB5247937.1	Glycosyltransferase; PROBABLE CONSERVED TRANSMEMBRANE PROTEIN
fragment_831	268486	269104	618	0.0615582	0.438364	0.856508		MB0231C	-	CAB5247937.1	PROBABLE CONSERVED TRANSMEMBRANE PROTEIN
fragment_832	269105	269149	44	NA	NA	NA		MB0231C	-	CAB5247937.1	PROBABLE CONSERVED TRANSMEMBRANE PROTEIN
fragment_833	269150	269205	55	NA	NA	NA		MB0231C	-	CAB5247937.1	PROBABLE CONSERVED TRANSMEMBRANE PROTEIN
fragment_834	269206	270540	1334	NA	NA	NA	;	MB0231C; MB0232C	-; -	CAB5247937.1; CAB5247938.1	PROBABLE CONSERVED TRANSMEMBRANE PROTEIN; PROBABLE CONSERVED MEMBRANE PROTEIN
fragment_835	270541	271987	1446	NA	NA	NA	;	MB0232C; MB0233	-; +	CAB5247938.1; CAB5247939.1	PROBABLE CONSERVED MEMBRANE PROTEIN; PROBABLE INTEGRAL MEMBRANE ACYLTRANSFERASE
fragment_836	271988	272497	509	0.0447929	0.472859	0.872108		MB0233	+	CAB5247939.1	PROBABLE INTEGRAL MEMBRANE ACYLTRANSFERASE
fragment_837	272498	273370	872	0.253332	0.20001	0.696324	; php	MB0233; MB0235C	+; -	CAB5247939.1; CAB5247941.1	PROBABLE INTEGRAL MEMBRANE ACYLTRANSFERASE; PROBABLE PHOSPHOTRIESTERASE PHP (PARATHION HYDROLASE) (PTE) (ARYLDIALKYLPHOSPHATASE) (PARAOXONASE) (A-ESTERASE) (ARYLTRIPHOSPHATASE) (PARAOXON HYDROLASE)
fragment_838	273371	273463	92	0.0534488	0.807645	0.963465	php	MB0235C	-	CAB5247941.1	PROBABLE PHOSPHOTRIESTERASE PHP (PARATHION HYDROLASE) (PTE) (ARYLDIALKYLPHOSPHATASE) (PARAOXONASE) (A-ESTERASE) (ARYLTRIPHOSPHATASE) (PARAOXON HYDROLASE)
fragment_839	273464	273631	167	-0.265615	0.0428981	0.416243	php	MB0235C	-	CAB5247941.1	PROBABLE PHOSPHOTRIESTERASE PHP (PARATHION HYDROLASE) (PTE) (ARYLDIALKYLPHOSPHATASE) (PARAOXONASE) (A-ESTERASE) (ARYLTRIPHOSPHATASE) (PARAOXON HYDROLASE)
fragment_840	273632	273943	311	-0.125479	0.186984	0.68569	php	MB0235C	-	CAB5247941.1	PROBABLE PHOSPHOTRIESTERASE PHP (PARATHION HYDROLASE) (PTE) (ARYLDIALKYLPHOSPHATASE) (PARAOXONASE) (A-ESTERASE) (ARYLTRIPHOSPHATASE) (PARAOXON HYDROLASE)
fragment_841	273944	274024	80	0.332077	0.280891	0.755737	php	MB0235C	-	CAB5247941.1	PROBABLE PHOSPHOTRIESTERASE PHP (PARATHION HYDROLASE) (PTE) (ARYLDIALKYLPHOSPHATASE) (PARAOXONASE) (A-ESTERASE) (ARYLTRIPHOSPHATASE) (PARAOXON HYDROLASE)
fragment_842	274025	274660	635	-0.0128002	0.878434	0.97696	php; fadE4	MB0235C; MB0236	-; +	CAB5247941.1; CAB5247942.1	PROBABLE PHOSPHOTRIESTERASE PHP (PARATHION HYDROLASE) (PTE) (ARYLDIALKYLPHOSPHATASE) (PARAOXONASE) (A-ESTERASE) (ARYLTRIPHOSPHATASE) (PARAOXON HYDROLASE); PROBABLE ACYL-COA DEHYDROGENASE FADE4
fragment_843	274661	275288	627	0.0192678	0.780724	0.958183	fadE4	MB0236	+	CAB5247942.1	PROBABLE ACYL-COA DEHYDROGENASE FADE4
fragment_844	275289	275747	458	0.0347453	0.516886	0.887854	fadE4	MB0236	+	CAB5247942.1	PROBABLE ACYL-COA DEHYDROGENASE FADE4
fragment_845	275748	275843	95	-0.353972	0.104268	0.573584	fadE4	MB0236	+	CAB5247942.1	PROBABLE ACYL-COA DEHYDROGENASE FADE4
fragment_846	275844	275942	98	-0.0746059	0.756171	0.954033	fadE4	MB0236	+	CAB5247942.1	PROBABLE ACYL-COA DEHYDROGENASE FADE4
fragment_847	275943	276324	381	-0.0380171	0.657552	0.930243	fadE4;	MB0236; MB0237	+; +	CAB5247942.1; CAB5247943.1	PROBABLE ACYL-COA DEHYDROGENASE FADE4; PROBABLE TRANSCRIPTIONAL REGULATORY PROTEIN (PROBABLY TETR/ACRR-FAMILY)
fragment_848	276325	276466	141	-0.160865	0.249179	0.733858		MB0237	+	CAB5247943.1	PROBABLE TRANSCRIPTIONAL REGULATORY PROTEIN (PROBABLY TETR/ACRR-FAMILY)
fragment_849	276467	276975	508	-0.00686279	0.91653	0.986264	; nrdB	MB0237; MB0238	+; +	CAB5247943.1; CAB5247944.1	PROBABLE TRANSCRIPTIONAL REGULATORY PROTEIN (PROBABLY TETR/ACRR-FAMILY); ribonucleoside-diphosphate reductase (beta chain) nrdb (ribonucleotide reductase small chain)
fragment_850	276976	277488	512	-0.0178486	0.750895	0.95301	nrdB	MB0238	+	CAB5247944.1	ribonucleoside-diphosphate reductase (beta chain) nrdb (ribonucleotide reductase small chain)
fragment_851	277489	277608	119	-0.0741516	0.710617	0.943282	nrdB	MB0238	+	CAB5247944.1	ribonucleoside-diphosphate reductase (beta chain) nrdb (ribonucleotide reductase small chain)
fragment_852	277609	277797	188	0.42954	0.000487675	0.0390935	nrdB	MB0238	+	CAB5247944.1	ribonucleoside-diphosphate reductase (beta chain) nrdb (ribonucleotide reductase small chain)
fragment_853	277798	278610	812	0.59987	0.267677	0.746456	nrdB; gabD1	MB0238; MB0239C	+; -	CAB5247944.1; CAB5247945.1	ribonucleoside-diphosphate reductase (beta chain) nrdb (ribonucleotide reductase small chain); succinate-semialdehyde dehydrogenase [nadp+] dependent (ssdh) gabd1
fragment_854	278611	278737	126	-0.341783	0.124383	0.608141	gabD1	MB0239C	-	CAB5247945.1	succinate-semialdehyde dehydrogenase [nadp+] dependent (ssdh) gabd1
fragment_855	278738	279175	437	-0.0141146	0.86834	0.975314	gabD1	MB0239C	-	CAB5247945.1	succinate-semialdehyde dehydrogenase [nadp+] dependent (ssdh) gabd1
fragment_856	279176	279477	301	0.0339704	0.644102	0.92763	gabD1	MB0239C	-	CAB5247945.1	succinate-semialdehyde dehydrogenase [nadp+] dependent (ssdh) gabd1
fragment_857	279478	279586	108	-0.216222	0.264046	0.745567		MB0240C	-	CAB5247946.1	PROBABLE CONSERVED TRANSMEMBRANE PROTEIN
fragment_858	279587	279619	32	NA	NA	NA		MB0240C	-	CAB5247946.1	PROBABLE CONSERVED TRANSMEMBRANE PROTEIN
fragment_859	279620	279673	53	NA	NA	NA		MB0240C	-	CAB5247946.1	PROBABLE CONSERVED TRANSMEMBRANE PROTEIN
fragment_860	279674	280022	348	-0.151085	0.0187833	0.300152		MB0240C	-	CAB5247946.1	PROBABLE CONSERVED TRANSMEMBRANE PROTEIN
fragment_861	280023	280210	187	-0.09608	0.382529	0.822853		MB0240C	-	CAB5247946.1	PROBABLE CONSERVED TRANSMEMBRANE PROTEIN
fragment_862	280211	280285	74	-0.394153	0.397225	0.831128		MB0240C	-	CAB5247946.1	PROBABLE CONSERVED TRANSMEMBRANE PROTEIN
fragment_863	280286	280352	66	NA	NA	NA		MB0240C	-	CAB5247946.1	PROBABLE CONSERVED TRANSMEMBRANE PROTEIN
fragment_864	280353	281327	974	NA	NA	NA	; aftd	MB0240C; MB0241C	-; -	CAB5247946.1; CAB5247947.1	PROBABLE CONSERVED TRANSMEMBRANE PROTEIN; possible arabinofuranosyltransferase aftd
fragment_865	281328	281362	34	NA	NA	NA	aftd	MB0241C	-	CAB5247947.1	possible arabinofuranosyltransferase aftd
fragment_866	281363	281975	612	-0.0597683	0.595128	0.913426	aftd	MB0241C	-	CAB5247947.1	possible arabinofuranosyltransferase aftd
fragment_867	281976	282077	101	0.239926	0.234828	0.723811	aftd	MB0241C	-	CAB5247947.1	possible arabinofuranosyltransferase aftd
fragment_868	282078	282374	296	-0.251779	0.000676749	0.0491724	aftd	MB0241C	-	CAB5247947.1	possible arabinofuranosyltransferase aftd
fragment_869	282375	282611	236	-0.0438757	0.61526	0.915928	aftd	MB0241C	-	CAB5247947.1	possible arabinofuranosyltransferase aftd
fragment_870	282612	283029	417	0.096968	0.438156	0.856508	aftd	MB0241C	-	CAB5247947.1	possible arabinofuranosyltransferase aftd
fragment_871	283030	283234	204	0.0232919	0.843099	0.969805	aftd	MB0241C	-	CAB5247947.1	possible arabinofuranosyltransferase aftd
fragment_872	283235	283343	108	0.20192	0.331512	0.793219	aftd	MB0241C	-	CAB5247947.1	possible arabinofuranosyltransferase aftd
fragment_873	283344	283493	149	-0.0285168	0.839713	0.969097	aftd	MB0241C	-	CAB5247947.1	possible arabinofuranosyltransferase aftd
fragment_874	283494	284060	566	-0.10068	0.357267	0.80684	aftd	MB0241C	-	CAB5247947.1	possible arabinofuranosyltransferase aftd
fragment_875	284061	284376	315	-0.570388	8.22322e-05	0.011627	aftd	MB0241C	-	CAB5247947.1	possible arabinofuranosyltransferase aftd
fragment_876	284377	284474	97	0.161275	0.444167	0.8595	aftd	MB0241C	-	CAB5247947.1	possible arabinofuranosyltransferase aftd
fragment_877	284475	285077	602	0.00123519	0.984207	0.997461	aftd	MB0241C	-	CAB5247947.1	possible arabinofuranosyltransferase aftd
fragment_878	285078	285226	148	-0.149305	0.346654	0.800671	aftd;	MB0241C; MB0242C	-; -	CAB5247947.1; CAB5247948.1	possible arabinofuranosyltransferase aftd; SMALL SECRETED PROTEIN
fragment_879	285227	285653	426	0.0686319	0.325607	0.788296	; lpqI	MB0242C; MB0243	-; +	CAB5247948.1; CAB5247949.1	SMALL SECRETED PROTEIN; PROBABLE CONSERVED LIPOPROTEIN LPQI
fragment_880	285654	285702	48	NA	NA	NA	lpqI	MB0243	+	CAB5247949.1	PROBABLE CONSERVED LIPOPROTEIN LPQI
fragment_881	285703	285711	8	NA	NA	NA	lpqI	MB0243	+	CAB5247949.1	PROBABLE CONSERVED LIPOPROTEIN LPQI
fragment_882	285712	286014	302	-0.0988401	0.410628	0.839304	lpqI	MB0243	+	CAB5247949.1	PROBABLE CONSERVED LIPOPROTEIN LPQI
fragment_883	286015	287099	1084	NA	NA	NA	lpqI;	MB0243; MB0244	+; +	CAB5247949.1; CAB5247950.1	PROBABLE CONSERVED LIPOPROTEIN LPQI; POSSIBLE TRANSCRIPTIONAL REGULATORY PROTEIN (PROBABLY TETR-FAMILY)
fragment_884	287100	287449	349	-0.02036	0.697586	0.940427	; vapb24	MB0244; MB0245	+; +	CAB5247950.1; CAB5247951.1	POSSIBLE TRANSCRIPTIONAL REGULATORY PROTEIN (PROBABLY TETR-FAMILY); possible antitoxin vapb24
fragment_885	287450	287461	11	NA	NA	NA	vapb24	MB0245	+	CAB5247951.1	possible antitoxin vapb24
fragment_886	287462	287644	182	-0.161835	0.0940531	0.557867	vapb24	MB0245	+	CAB5247951.1	possible antitoxin vapb24
fragment_887	287645	287804	159	-0.0799982	0.469166	0.870833	vapb24; vapc24	MB0245; MB0246	+; +	CAB5247951.1; CAB5247952.1	possible antitoxin vapb24; possible toxin vapc24. contains pin domain.
fragment_888	287805	288481	676	0.0231718	0.661254	0.931435	vapc24; htdx	MB0246; MB0247C	+; -	CAB5247952.1; CAB5247953.1	possible toxin vapc24. contains pin domain.; probable 3-hydroxyacyl-thioester dehydratase htdx
fragment_889	288482	288524	42	NA	NA	NA	htdx	MB0247C	-	CAB5247953.1	probable 3-hydroxyacyl-thioester dehydratase htdx
fragment_890	288525	288871	346	-0.0713135	0.453946	0.866326	htdx	MB0247C	-	CAB5247953.1	probable 3-hydroxyacyl-thioester dehydratase htdx
fragment_891	288872	288901	29	NA	NA	NA	htdx	MB0247C	-	CAB5247953.1	probable 3-hydroxyacyl-thioester dehydratase htdx
fragment_892	288902	289448	546	-0.0547296	0.44831	0.86289	htdx; fabG4	MB0247C; MB0248C	-; -	CAB5247953.1; CAB5247954.1	probable 3-hydroxyacyl-thioester dehydratase htdx; PROBABLE 3-OXOACYL-[ACYL-CARRIER PROTEIN] REDUCTASE FABG4 (3-KETOACYL-ACYL CARRIER PROTEIN REDUCTASE)
fragment_893	289449	289843	394	-0.0374014	0.751019	0.953052	fabG4	MB0248C	-	CAB5247954.1	PROBABLE 3-OXOACYL-[ACYL-CARRIER PROTEIN] REDUCTASE FABG4 (3-KETOACYL-ACYL CARRIER PROTEIN REDUCTASE)
fragment_894	289844	290359	515	-0.035569	0.623211	0.918273	fabG4	MB0248C	-	CAB5247954.1	PROBABLE 3-OXOACYL-[ACYL-CARRIER PROTEIN] REDUCTASE FABG4 (3-KETOACYL-ACYL CARRIER PROTEIN REDUCTASE)
fragment_895	290360	290933	573	-0.0798687	0.206084	0.701426	fadA2	MB0249	+	CAB5247955.1	PROBABLE ACETYL-COA ACYLTRANSFERASE FADA2 (3-KETOACYL-COA THIOLASE) (BETA-KETOTHIOLASE)
fragment_896	290934	290969	35	NA	NA	NA	fadA2	MB0249	+	CAB5247955.1	PROBABLE ACETYL-COA ACYLTRANSFERASE FADA2 (3-KETOACYL-COA THIOLASE) (BETA-KETOTHIOLASE)
fragment_897	290970	291104	134	-0.105637	0.456022	0.867366	fadA2	MB0249	+	CAB5247955.1	PROBABLE ACETYL-COA ACYLTRANSFERASE FADA2 (3-KETOACYL-COA THIOLASE) (BETA-KETOTHIOLASE)
fragment_898	291105	291629	524	0.131089	0.00653535	0.183816	fadA2	MB0249	+	CAB5247955.1	PROBABLE ACETYL-COA ACYLTRANSFERASE FADA2 (3-KETOACYL-COA THIOLASE) (BETA-KETOTHIOLASE)
fragment_899	291630	291713	83	0.117208	0.720189	0.944677	fadA2	MB0249	+	CAB5247955.1	PROBABLE ACETYL-COA ACYLTRANSFERASE FADA2 (3-KETOACYL-COA THIOLASE) (BETA-KETOTHIOLASE)
fragment_900	291714	292717	1003	NA	NA	NA	fadA2; fadE5	MB0249; MB0250C	+; -	CAB5247955.1; CAB5247956.1	PROBABLE ACETYL-COA ACYLTRANSFERASE FADA2 (3-KETOACYL-COA THIOLASE) (BETA-KETOTHIOLASE); PROBABLE ACYL-COA DEHYDROGENASE FADE5
fragment_901	292718	293421	703	0.059074	0.389743	0.826767	fadE5	MB0250C	-	CAB5247956.1	PROBABLE ACYL-COA DEHYDROGENASE FADE5
fragment_902	293422	293889	467	0.056353	0.355369	0.805333	fadE5	MB0250C	-	CAB5247956.1	PROBABLE ACYL-COA DEHYDROGENASE FADE5
fragment_903	293890	294085	195	0.0404317	0.543485	0.900214	fadE5	MB0250C	-	CAB5247956.1	PROBABLE ACYL-COA DEHYDROGENASE FADE5
fragment_904	294086	294702	616	-0.00906106	0.889915	0.9793		MB0251	+	CAB5247957.1	possible oxidoreductase
fragment_905	294703	295236	533	0.0163117	0.798163	0.961986	;	MB0251; MB0252	+; +	CAB5247957.1; CAB5247958.1	possible oxidoreductase; PROBABLE CONSERVED INTEGRAL MEMBRANE PROTEIN
fragment_906	295237	295278	41	NA	NA	NA		MB0252	+	CAB5247958.1	PROBABLE CONSERVED INTEGRAL MEMBRANE PROTEIN
fragment_907	295279	296238	959	0.316044	0.780448	0.958147		MB0252	+	CAB5247958.1	PROBABLE CONSERVED INTEGRAL MEMBRANE PROTEIN
fragment_908	296239	296456	217	-0.164457	0.0397888	0.404914	;	MB0252; MB0253C	+; -	CAB5247958.1; CAB5247959.1	PROBABLE CONSERVED INTEGRAL MEMBRANE PROTEIN; PROBABLE SUCCINATE DEHYDROGENASE [IRON-SULFUR SUBUNIT] (SUCCINIC DEHYDROGENASE)
fragment_909	296457	296822	365	-0.0292808	0.641686	0.926447		MB0253C	-	CAB5247959.1	PROBABLE SUCCINATE DEHYDROGENASE [IRON-SULFUR SUBUNIT] (SUCCINIC DEHYDROGENASE)
fragment_910	296823	297025	202	-0.157691	0.0364594	0.397388		MB0253C	-	CAB5247959.1	PROBABLE SUCCINATE DEHYDROGENASE [IRON-SULFUR SUBUNIT] (SUCCINIC DEHYDROGENASE)
fragment_911	297026	297144	118	0.064542	0.710452	0.943282		MB0253C	-	CAB5247959.1	PROBABLE SUCCINATE DEHYDROGENASE [IRON-SULFUR SUBUNIT] (SUCCINIC DEHYDROGENASE)
fragment_912	297145	297218	73	0.0461497	0.924541	0.98733	;	MB0253C; MB0254C	-; -	CAB5247959.1; CAB5247960.1	PROBABLE SUCCINATE DEHYDROGENASE [IRON-SULFUR SUBUNIT] (SUCCINIC DEHYDROGENASE); PROBABLE SUCCINATE DEHYDROGENASE [IRON-SULFUR SUBUNIT] (SUCCINIC DEHYDROGENASE)
fragment_913	297219	297263	44	NA	NA	NA		MB0254C	-	CAB5247960.1	PROBABLE SUCCINATE DEHYDROGENASE [IRON-SULFUR SUBUNIT] (SUCCINIC DEHYDROGENASE)
fragment_914	297264	297296	32	NA	NA	NA		MB0254C	-	CAB5247960.1	PROBABLE SUCCINATE DEHYDROGENASE [IRON-SULFUR SUBUNIT] (SUCCINIC DEHYDROGENASE)
fragment_915	297297	297463	166	-0.0466632	0.701264	0.941318		MB0254C	-	CAB5247960.1	PROBABLE SUCCINATE DEHYDROGENASE [IRON-SULFUR SUBUNIT] (SUCCINIC DEHYDROGENASE)
fragment_916	297464	297578	114	0.230911	0.156741	0.648777		MB0254C	-	CAB5247960.1	PROBABLE SUCCINATE DEHYDROGENASE [IRON-SULFUR SUBUNIT] (SUCCINIC DEHYDROGENASE)
fragment_917	297579	298019	440	-0.0123621	0.840964	0.96933		MB0254C	-	CAB5247960.1	PROBABLE SUCCINATE DEHYDROGENASE [IRON-SULFUR SUBUNIT] (SUCCINIC DEHYDROGENASE)
fragment_918	298020	298655	635	-0.0261156	0.696514	0.940334		MB0254C	-	CAB5247960.1	PROBABLE SUCCINATE DEHYDROGENASE [IRON-SULFUR SUBUNIT] (SUCCINIC DEHYDROGENASE)
fragment_919	298656	298865	209	-0.0289577	0.749861	0.952653		MB0254C	-	CAB5247960.1	PROBABLE SUCCINATE DEHYDROGENASE [IRON-SULFUR SUBUNIT] (SUCCINIC DEHYDROGENASE)
fragment_920	298866	299143	277	-0.118692	0.221201	0.713363		MB0254C	-	CAB5247960.1	PROBABLE SUCCINATE DEHYDROGENASE [IRON-SULFUR SUBUNIT] (SUCCINIC DEHYDROGENASE)
fragment_921	299144	299276	132	-0.251702	0.0478025	0.436057		MB0255C	-	CAB5247961.1	probable succinate dehydrogenase [membrane anchor subunit] (succinic dehydrogenase)
fragment_922	299277	299589	312	-0.0244406	0.793248	0.961184		MB0255C	-	CAB5247961.1	probable succinate dehydrogenase [membrane anchor subunit] (succinic dehydrogenase)
fragment_923	299590	300408	818	0.143828	0.0567703	0.467707		MB0255C	-	CAB5247961.1	probable succinate dehydrogenase [membrane anchor subunit] (succinic dehydrogenase)
fragment_924	300409	300762	353	-0.0541965	0.670669	0.933761	hsp	MB0257C	-	CAB5247963.1	HEAT SHOCK PROTEIN HSP (HEAT-STRESS-INDUCED RIBOSOME-BINDING PROTEIN A)
fragment_925	300763	301009	246	-0.294803	1.80549e-05	0.00314847	hsp	MB0257C	-	CAB5247963.1	HEAT SHOCK PROTEIN HSP (HEAT-STRESS-INDUCED RIBOSOME-BINDING PROTEIN A)
fragment_926	301010	301385	375	0.0256916	0.817885	0.963993	nirB	MB0258	+	CAB5247964.1	PROBABLE NITRITE REDUCTASE [NAD(P)H] LARGE SUBUNIT [FAD FLAVOPROTEIN] NIRB
fragment_927	301386	302220	834	-0.0711413	0.384133	0.823013	nirB	MB0258	+	CAB5247964.1	PROBABLE NITRITE REDUCTASE [NAD(P)H] LARGE SUBUNIT [FAD FLAVOPROTEIN] NIRB
fragment_928	302221	302243	22	NA	NA	NA	nirB	MB0258	+	CAB5247964.1	PROBABLE NITRITE REDUCTASE [NAD(P)H] LARGE SUBUNIT [FAD FLAVOPROTEIN] NIRB
fragment_929	302244	302544	300	-0.0883253	0.397136	0.831128	nirB	MB0258	+	CAB5247964.1	PROBABLE NITRITE REDUCTASE [NAD(P)H] LARGE SUBUNIT [FAD FLAVOPROTEIN] NIRB
fragment_930	302545	302646	101	-0.100636	0.636355	0.924138	nirB	MB0258	+	CAB5247964.1	PROBABLE NITRITE REDUCTASE [NAD(P)H] LARGE SUBUNIT [FAD FLAVOPROTEIN] NIRB
fragment_931	302647	302715	68	-0.727852	0.224658	0.716062	nirB	MB0258	+	CAB5247964.1	PROBABLE NITRITE REDUCTASE [NAD(P)H] LARGE SUBUNIT [FAD FLAVOPROTEIN] NIRB
fragment_932	302716	303066	350	0.00373809	0.961449	0.994151	nirB	MB0258	+	CAB5247964.1	PROBABLE NITRITE REDUCTASE [NAD(P)H] LARGE SUBUNIT [FAD FLAVOPROTEIN] NIRB
fragment_933	303067	303149	82	NA	NA	NA	nirB	MB0258	+	CAB5247964.1	PROBABLE NITRITE REDUCTASE [NAD(P)H] LARGE SUBUNIT [FAD FLAVOPROTEIN] NIRB
fragment_934	303150	303198	48	NA	NA	NA	nirB	MB0258	+	CAB5247964.1	PROBABLE NITRITE REDUCTASE [NAD(P)H] LARGE SUBUNIT [FAD FLAVOPROTEIN] NIRB
fragment_935	303199	303255	56	NA	NA	NA	nirB	MB0258	+	CAB5247964.1	PROBABLE NITRITE REDUCTASE [NAD(P)H] LARGE SUBUNIT [FAD FLAVOPROTEIN] NIRB
fragment_936	303256	303633	377	-0.0569951	0.507985	0.885774	nirB	MB0258	+	CAB5247964.1	PROBABLE NITRITE REDUCTASE [NAD(P)H] LARGE SUBUNIT [FAD FLAVOPROTEIN] NIRB
fragment_937	303634	304135	501	0.0593075	0.295045	0.770223	nirB	MB0258	+	CAB5247964.1	PROBABLE NITRITE REDUCTASE [NAD(P)H] LARGE SUBUNIT [FAD FLAVOPROTEIN] NIRB
fragment_938	304136	304156	20	NA	NA	NA	cobU	MB0260C	-	CAB5247966.1	probable bifunctional cobalamin biosynthesis protein cobu: cobinamide kinase + cobinamide phosphate guanylyltransferase
fragment_939	304157	305867	1710	NA	NA	NA	cobU; cobQ1	MB0260C; MB0261C	-; -	CAB5247966.1; CAB5247967.1	probable bifunctional cobalamin biosynthesis protein cobu: cobinamide kinase + cobinamide phosphate guanylyltransferase; probable cobyric acid synthase cobq1
fragment_940	305868	306430	562	0.0888905	0.0441726	0.420319	cobQ1; PPE2	MB0261C; MB0262C	-; -	CAB5247967.1; CAB5247968.1	probable cobyric acid synthase cobq1; ppe family protein ppe2
fragment_941	306431	306602	171	0.0122981	0.919767	0.987099	PPE2	MB0262C	-	CAB5247968.1	ppe family protein ppe2
fragment_942	306603	307406	803	-0.590879	0.190627	0.687782	PPE2	MB0262C	-	CAB5247968.1	ppe family protein ppe2
fragment_943	307407	307537	130	0.0447712	0.74433	0.951738	PPE2	MB0262C	-	CAB5247968.1	ppe family protein ppe2
fragment_944	307538	307732	194	0.0486352	0.675165	0.935	PPE2	MB0262C	-	CAB5247968.1	ppe family protein ppe2
fragment_945	307733	307987	254	-0.225237	0.00701205	0.19206	PPE2	MB0262C	-	CAB5247968.1	ppe family protein ppe2
fragment_946	307988	308294	306	-0.0137746	0.933851	0.989702		MB0263	+	CAB5247969.1	CONSERVED HYPOTHETICAL PROTEIN
fragment_947	308295	308399	104	0.0473756	0.813952	0.963993		MB0263	+	CAB5247969.1	CONSERVED HYPOTHETICAL PROTEIN
fragment_948	308400	308430	30	NA	NA	NA
fragment_949	308431	308502	71	0.160118	0.69458	0.939804
fragment_950	308503	309192	689	0.0493108	0.41578	0.842259		MB0265C	-	CAB5247971.1	Sirohydrochlorin ferrochelatase SirB (EC
fragment_951	309193	309525	332	0.0592541	0.662964	0.931711		MB0265C	-	CAB5247971.1	Sirohydrochlorin ferrochelatase SirB (EC
fragment_952	309526	310160	634	0.0810097	0.231472	0.71948	;	MB0265C; MB0266C	-; -	CAB5247971.1; CAB5247972.1	Sirohydrochlorin ferrochelatase SirB (EC; possible transcriptional regulatory protein
fragment_953	310161	310521	360	0.0385125	0.696476	0.940334		MB0266C	-	CAB5247972.1	possible transcriptional regulatory protein
fragment_954	310522	310541	19	NA	NA	NA		MB0266C	-	CAB5247972.1	possible transcriptional regulatory protein
fragment_955	310542	310712	170	-0.152059	0.115474	0.593458		MB0266C	-	CAB5247972.1	possible transcriptional regulatory protein
fragment_956	310713	310913	200	0.00714972	0.941358	0.991786		MB0266C	-	CAB5247972.1	possible transcriptional regulatory protein
fragment_957	310914	311129	215	-0.0815199	0.364818	0.812492	; narK3	MB0266C; MB0267C	-; -	CAB5247972.1; CAB5247973.1	possible transcriptional regulatory protein; PROBABLE INTEGRAL MEMBRANE NITRITE EXTRUSION PROTEIN NARK3 (NITRITE FACILITATOR)
fragment_958	311130	311569	439	-0.056825	0.413453	0.841451	narK3	MB0267C	-	CAB5247973.1	PROBABLE INTEGRAL MEMBRANE NITRITE EXTRUSION PROTEIN NARK3 (NITRITE FACILITATOR)
fragment_959	311570	311606	36	NA	NA	NA	narK3	MB0267C	-	CAB5247973.1	PROBABLE INTEGRAL MEMBRANE NITRITE EXTRUSION PROTEIN NARK3 (NITRITE FACILITATOR)
fragment_960	311607	311834	227	-0.0712143	0.303356	0.775679	narK3	MB0267C	-	CAB5247973.1	PROBABLE INTEGRAL MEMBRANE NITRITE EXTRUSION PROTEIN NARK3 (NITRITE FACILITATOR)
fragment_961	311835	312670	835	-0.00987414	0.924477	0.98733	narK3; aac	MB0267C; MB0268C	-; -	CAB5247973.1; CAB5247974.1	PROBABLE INTEGRAL MEMBRANE NITRITE EXTRUSION PROTEIN NARK3 (NITRITE FACILITATOR); AMINOGLYCOSIDE 2'-N-ACETYLTRANSFERASE AAC (AAC(2')-IC)
fragment_962	312671	312844	173	-0.116123	0.344382	0.799508	aac	MB0268C	-	CAB5247974.1	AMINOGLYCOSIDE 2'-N-ACETYLTRANSFERASE AAC (AAC(2')-IC)
fragment_963	312845	313325	480	0.0666379	0.194859	0.690962	aac;	MB0268C; MB0269C	-; -	CAB5247974.1; CAB5247975.1	AMINOGLYCOSIDE 2'-N-ACETYLTRANSFERASE AAC (AAC(2')-IC); Allophanate hydrolase 2 subunit 2 (EC
fragment_964	313326	313564	238	-0.14991	0.0145718	0.269849		MB0269C	-	CAB5247975.1	Allophanate hydrolase 2 subunit 2 (EC
fragment_965	313565	313697	132	-0.639899	0.00856397	0.216969		MB0269C	-	CAB5247975.1	Allophanate hydrolase 2 subunit 2 (EC
fragment_966	313698	314107	409	0.231422	0.0630649	0.486279		MB0269C	-	CAB5247975.1	Allophanate hydrolase 2 subunit 2 (EC
fragment_967	314108	314576	468	-0.0375294	0.608165	0.914389		MB0270C	-	CAB5247976.1	Allophanate hydrolase 2 subunit 1 (EC
fragment_968	314577	315409	832	0.108469	0.278668	0.754924	;	MB0270C; MB0271C	-; -	CAB5247976.1; CAB5247977.1	Allophanate hydrolase 2 subunit 1 (EC; PROBABLE PERIPLASMIC IRON-TRANSPORT LIPOPROTEIN
fragment_969	315410	315535	125	0.130062	0.40983	0.83882		MB0271C	-	CAB5247977.1	PROBABLE PERIPLASMIC IRON-TRANSPORT LIPOPROTEIN
fragment_970	315536	316006	470	-0.0146533	0.832735	0.968436	; oplA	MB0271C; MB0272C	-; -	CAB5247977.1; CAB5247978.1	PROBABLE PERIPLASMIC IRON-TRANSPORT LIPOPROTEIN; PROBABLE 5-OXOPROLINASE OPLA (5-OXO-L-PROLINASE) (PYROGLUTAMASE) (5-OPASE)
fragment_971	316007	316588	581	-0.0311595	0.612038	0.914954	oplA	MB0272C	-	CAB5247978.1	PROBABLE 5-OXOPROLINASE OPLA (5-OXO-L-PROLINASE) (PYROGLUTAMASE) (5-OPASE)
fragment_972	316589	317683	1094	NA	NA	NA	oplA	MB0272C	-	CAB5247978.1	PROBABLE 5-OXOPROLINASE OPLA (5-OXO-L-PROLINASE) (PYROGLUTAMASE) (5-OPASE)
fragment_973	317684	319384	1700	NA	NA	NA	oplA	MB0272C	-	CAB5247978.1	PROBABLE 5-OXOPROLINASE OPLA (5-OXO-L-PROLINASE) (PYROGLUTAMASE) (5-OPASE)
fragment_974	319385	320595	1210	NA	NA	NA	oplA; narU	MB0272C; MB0273	-; +	CAB5247978.1; CAB5247979.1	PROBABLE 5-OXOPROLINASE OPLA (5-OXO-L-PROLINASE) (PYROGLUTAMASE) (5-OPASE); probable integral membrane nitrite extrusion protein naru (nitrite facilitator)
fragment_975	320596	320714	118	-0.104736	0.457273	0.867691	narU	MB0273	+	CAB5247979.1	probable integral membrane nitrite extrusion protein naru (nitrite facilitator)
fragment_976	320715	320759	44	NA	NA	NA	narU	MB0273	+	CAB5247979.1	probable integral membrane nitrite extrusion protein naru (nitrite facilitator)
fragment_977	320760	321116	356	-0.0386231	0.543174	0.900214	narU;	MB0273; MB0274C	+; -	CAB5247979.1; CAB5247980.1	probable integral membrane nitrite extrusion protein naru (nitrite facilitator); Antitoxin of toxin-antitoxin stability system
fragment_978	321117	321128	11	NA	NA	NA		MB0274C	-	CAB5247980.1	Antitoxin of toxin-antitoxin stability system
fragment_979	321129	321194	65	NA	NA	NA		MB0274C	-	CAB5247980.1	Antitoxin of toxin-antitoxin stability system
fragment_980	321195	321223	28	NA	NA	NA		MB0274C	-	CAB5247980.1	Antitoxin of toxin-antitoxin stability system
fragment_981	321224	321566	342	-0.0818533	0.283485	0.757711		MB0274C	-	CAB5247980.1	Antitoxin of toxin-antitoxin stability system
fragment_982	321567	321696	129	-0.0711044	0.567229	0.909186	;	MB0274C; MB0275C	-; -	CAB5247980.1; CAB5247981.1	Antitoxin of toxin-antitoxin stability system; ATP-dependent DNA ligase (EC
fragment_983	321697	322443	746	0.206885	0.0252999	0.341565		MB0275C	-	CAB5247981.1	ATP-dependent DNA ligase (EC
fragment_984	322444	322581	137	-0.176185	0.231401	0.71948		MB0275C	-	CAB5247981.1	ATP-dependent DNA ligase (EC
fragment_985	322582	322934	352	0.398002	0.00154652	0.0838408	; fadD2	MB0275C; MB0276	-; +	CAB5247981.1; CAB5247982.1	ATP-dependent DNA ligase (EC; PROBABLE FATTY-ACID-COA LIGASE FADD2 (FATTY-ACID-COA SYNTHETASE) (FATTY-ACID-COA SYNTHASE)
fragment_986	322935	323410	475	0.473842	9.70193e-05	0.0130143	fadD2	MB0276	+	CAB5247982.1	PROBABLE FATTY-ACID-COA LIGASE FADD2 (FATTY-ACID-COA SYNTHETASE) (FATTY-ACID-COA SYNTHASE)
fragment_987	323411	323435	24	NA	NA	NA	fadD2	MB0276	+	CAB5247982.1	PROBABLE FATTY-ACID-COA LIGASE FADD2 (FATTY-ACID-COA SYNTHETASE) (FATTY-ACID-COA SYNTHASE)
fragment_988	323436	323482	46	NA	NA	NA	fadD2	MB0276	+	CAB5247982.1	PROBABLE FATTY-ACID-COA LIGASE FADD2 (FATTY-ACID-COA SYNTHETASE) (FATTY-ACID-COA SYNTHASE)
fragment_989	323483	323504	21	NA	NA	NA	fadD2	MB0276	+	CAB5247982.1	PROBABLE FATTY-ACID-COA LIGASE FADD2 (FATTY-ACID-COA SYNTHETASE) (FATTY-ACID-COA SYNTHASE)
fragment_990	323505	323864	359	0.150485	0.290003	0.764885	fadD2	MB0276	+	CAB5247982.1	PROBABLE FATTY-ACID-COA LIGASE FADD2 (FATTY-ACID-COA SYNTHETASE) (FATTY-ACID-COA SYNTHASE)
fragment_991	323865	323899	34	NA	NA	NA	fadD2	MB0276	+	CAB5247982.1	PROBABLE FATTY-ACID-COA LIGASE FADD2 (FATTY-ACID-COA SYNTHETASE) (FATTY-ACID-COA SYNTHASE)
fragment_992	323900	323942	42	NA	NA	NA	fadD2	MB0276	+	CAB5247982.1	PROBABLE FATTY-ACID-COA LIGASE FADD2 (FATTY-ACID-COA SYNTHETASE) (FATTY-ACID-COA SYNTHASE)
fragment_993	323943	324432	489	0.0340356	0.585054	0.912768	fadD2	MB0276	+	CAB5247982.1	PROBABLE FATTY-ACID-COA LIGASE FADD2 (FATTY-ACID-COA SYNTHETASE) (FATTY-ACID-COA SYNTHASE)
fragment_994	324433	324521	88	-0.496091	0.0649093	0.490358	fadD2	MB0276	+	CAB5247982.1	PROBABLE FATTY-ACID-COA LIGASE FADD2 (FATTY-ACID-COA SYNTHETASE) (FATTY-ACID-COA SYNTHASE)
fragment_995	324522	324560	38	NA	NA	NA	fadD2	MB0276	+	CAB5247982.1	PROBABLE FATTY-ACID-COA LIGASE FADD2 (FATTY-ACID-COA SYNTHETASE) (FATTY-ACID-COA SYNTHASE)
fragment_996	324561	324569	8	NA	NA	NA	fadD2	MB0276	+	CAB5247982.1	PROBABLE FATTY-ACID-COA LIGASE FADD2 (FATTY-ACID-COA SYNTHETASE) (FATTY-ACID-COA SYNTHASE)
fragment_997	324570	324575	5	NA	NA	NA	fadD2	MB0276	+	CAB5247982.1	PROBABLE FATTY-ACID-COA LIGASE FADD2 (FATTY-ACID-COA SYNTHETASE) (FATTY-ACID-COA SYNTHASE)
fragment_998	324576	324639	63	NA	NA	NA	fadE6	MB0277C	-	CAB5247983.1	PROBABLE ACYL-COA DEHYDROGENASE FADE6
fragment_999	324640	324801	161	-0.136708	0.270441	0.748586	fadE6	MB0277C	-	CAB5247983.1	PROBABLE ACYL-COA DEHYDROGENASE FADE6
fragment_1000	324802	324873	71	0.924402	0.0879931	0.542556	fadE6	MB0277C	-	CAB5247983.1	PROBABLE ACYL-COA DEHYDROGENASE FADE6
fragment_1001	324874	325143	269	-0.236197	0.0022527	0.102926	fadE6	MB0277C	-	CAB5247983.1	PROBABLE ACYL-COA DEHYDROGENASE FADE6
fragment_1002	325144	325377	233	-0.052901	0.389244	0.826767	fadE6	MB0277C	-	CAB5247983.1	PROBABLE ACYL-COA DEHYDROGENASE FADE6
fragment_1003	325378	325674	296	-0.0672014	0.453176	0.8662	fadE6	MB0277C	-	CAB5247983.1	PROBABLE ACYL-COA DEHYDROGENASE FADE6
fragment_1004	325675	325933	258	-0.233505	0.0061821	0.180313	fadE6	MB0277C	-	CAB5247983.1	PROBABLE ACYL-COA DEHYDROGENASE FADE6
fragment_1005	325934	326274	340	-0.0712696	0.363397	0.81143	fadE6	MB0277C	-	CAB5247983.1	PROBABLE ACYL-COA DEHYDROGENASE FADE6
fragment_1006	326275	326577	302	-0.0833302	0.128632	0.616051	fadE6	MB0277C	-	CAB5247983.1	PROBABLE ACYL-COA DEHYDROGENASE FADE6
fragment_1007	326578	326754	176	-0.00385842	0.976902	0.9962	fadE6	MB0277C	-	CAB5247983.1	PROBABLE ACYL-COA DEHYDROGENASE FADE6
fragment_1008	326755	326835	80	0.646441	0.0695505	0.504301	fadE6	MB0277C	-	CAB5247983.1	PROBABLE ACYL-COA DEHYDROGENASE FADE6
fragment_1009	326836	327331	495	0.0453814	0.334576	0.795289		MB0278C	-	CAB5247984.1	unknown protein
fragment_1010	327332	327550	218	-0.235896	0.0183662	0.297769		MB0278C	-	CAB5247984.1	unknown protein
fragment_1011	327551	327777	226	-0.152484	0.0351102	0.389037		MB0278C	-	CAB5247984.1	unknown protein
fragment_1012	327778	328040	262	-0.13767	0.297157	0.771406	;	MB0278C; MB0279C	-; -	CAB5247984.1; CAB5247985.1	unknown protein; POSSIBLE TRANSCRIPTIONAL REGULATORY PROTEIN
fragment_1013	328041	328141	100	-0.0663766	0.760423	0.954033		MB0279C	-	CAB5247985.1	POSSIBLE TRANSCRIPTIONAL REGULATORY PROTEIN
fragment_1014	328142	328704	562	-0.0464779	0.593058	0.912768		MB0279C	-	CAB5247985.1	POSSIBLE TRANSCRIPTIONAL REGULATORY PROTEIN
fragment_1015	328705	328783	78	0.171562	0.667995	0.933083		MB0280	+	CAB5247986.1	Glyoxalase family protein
fragment_1016	328784	329344	560	0.0469429	0.499254	0.881491	;	MB0280; MB0281C	+; -	CAB5247986.1; CAB5247987.1	Glyoxalase family protein; POSSIBLE TRANSCRIPTIONAL REGULATORY PROTEIN (POSSIBLY TETR-FAMILY)
fragment_1017	329345	329404	59	0.961857	0.0955742	0.55921		MB0281C	-	CAB5247987.1	POSSIBLE TRANSCRIPTIONAL REGULATORY PROTEIN (POSSIBLY TETR-FAMILY)
fragment_1018	329405	329408	3	NA	NA	NA		MB0281C	-	CAB5247987.1	POSSIBLE TRANSCRIPTIONAL REGULATORY PROTEIN (POSSIBLY TETR-FAMILY)
fragment_1019	329409	329420	11	NA	NA	NA		MB0281C	-	CAB5247987.1	POSSIBLE TRANSCRIPTIONAL REGULATORY PROTEIN (POSSIBLY TETR-FAMILY)
fragment_1020	329421	329618	197	-0.0965336	0.278656	0.754924		MB0281C	-	CAB5247987.1	POSSIBLE TRANSCRIPTIONAL REGULATORY PROTEIN (POSSIBLY TETR-FAMILY)
fragment_1021	329619	329747	128	-0.153742	0.290449	0.765427		MB0281C	-	CAB5247987.1	POSSIBLE TRANSCRIPTIONAL REGULATORY PROTEIN (POSSIBLY TETR-FAMILY)
fragment_1022	329748	329802	54	NA	NA	NA		MB0281C	-	CAB5247987.1	POSSIBLE TRANSCRIPTIONAL REGULATORY PROTEIN (POSSIBLY TETR-FAMILY)
fragment_1023	329803	329861	58	NA	NA	NA		MB0281C	-	CAB5247987.1	POSSIBLE TRANSCRIPTIONAL REGULATORY PROTEIN (POSSIBLY TETR-FAMILY)
fragment_1024	329862	330148	286	0.122993	0.253308	0.737808	;	MB0281C; MB0282	-; +	CAB5247987.1; CAB5247988.1	POSSIBLE TRANSCRIPTIONAL REGULATORY PROTEIN (POSSIBLY TETR-FAMILY); CONSERVED HYPOTHETICAL PROTEIN
fragment_1025	330149	330198	49	NA	NA	NA		MB0282	+	CAB5247988.1	CONSERVED HYPOTHETICAL PROTEIN
fragment_1026	330199	330481	282	-0.135408	0.203597	0.699483		MB0282	+	CAB5247988.1	CONSERVED HYPOTHETICAL PROTEIN
fragment_1027	330482	331632	1150	NA	NA	NA		MB0282	+	CAB5247988.1	CONSERVED HYPOTHETICAL PROTEIN
fragment_1028	331633	332275	642	NA	NA	NA	PE_PGRS3a	MB0285C	-	CAB5247991.1	PE-PGRS FAMILY PROTEIN [FIRST PART]
fragment_1029	332276	333093	817	NA	NA	NA	PE_PGRS3a	MB0285C	-	CAB5247991.1	PE-PGRS FAMILY PROTEIN [FIRST PART]
fragment_1030	333094	335121	2027	NA	NA	NA	PE_PGRS3a; PE_PGRS3	MB0285C; MB0286C	-; -	CAB5247991.1; CAB5247992.1	PE-PGRS FAMILY PROTEIN [FIRST PART]; PE-PGRS FAMILY PROTEIN
fragment_1031	335122	336507	1385	NA	NA	NA	PE_PGRS3	MB0286C	-	CAB5247992.1	PE-PGRS FAMILY PROTEIN
fragment_1032	336508	336594	86	-0.155515	0.592905	0.912768	PE_PGRS3	MB0286C	-	CAB5247992.1	PE-PGRS FAMILY PROTEIN
fragment_1033	336595	338717	2122	NA	NA	NA	PE_PGRS3; PE_PGRS4	MB0286C; MB0287C	-; -	CAB5247992.1; CAB5247993.1	PE-PGRS FAMILY PROTEIN; pe-pgrs family protein pe_pgrs4
fragment_1034	338718	340237	1519	NA	NA	NA	PE_PGRS4	MB0287C	-	CAB5247993.1	pe-pgrs family protein pe_pgrs4
fragment_1035	340238	340501	263	-0.147382	0.0141387	0.267027	PPE3	MB0288	+	CAB5247994.1	ppe family protein ppe3
fragment_1036	340502	340696	194	-0.137869	0.276348	0.752976	PPE3	MB0288	+	CAB5247994.1	ppe family protein ppe3
fragment_1037	340697	341179	482	-0.0641349	0.253343	0.737808	PPE3	MB0288	+	CAB5247994.1	ppe family protein ppe3
fragment_1038	341180	341978	798	NA	NA	NA	PPE3	MB0288	+	CAB5247994.1	ppe family protein ppe3
fragment_1039	341979	342020	41	NA	NA	NA		MB0289	+	CAB5247995.1	possible s-adenosylmethionine-dependent methyltransferase
fragment_1040	342021	342177	156	-0.0366272	0.777532	0.95753		MB0289	+	CAB5247995.1	possible s-adenosylmethionine-dependent methyltransferase
fragment_1041	342178	342372	194	-0.0282538	0.822879	0.965731		MB0289	+	CAB5247995.1	possible s-adenosylmethionine-dependent methyltransferase
fragment_1042	342373	342969	596	0.036699	0.570276	0.910903		MB0289	+	CAB5247995.1	possible s-adenosylmethionine-dependent methyltransferase
fragment_1043	342970	343039	69	NA	NA	NA
fragment_1044	343040	343087	47	NA	NA	NA
fragment_1045	343088	343720	632	-0.0372922	0.654117	0.928759	ecca3	MB0290	+	CAB5247996.1	esx conserved component ecca3. esx-3 type vii secretion system protein.
fragment_1046	343721	344007	286	-0.189311	0.066097	0.495396	ecca3	MB0290	+	CAB5247996.1	esx conserved component ecca3. esx-3 type vii secretion system protein.
fragment_1047	344008	344208	200	-0.133693	0.276018	0.752628	ecca3	MB0290	+	CAB5247996.1	esx conserved component ecca3. esx-3 type vii secretion system protein.
fragment_1048	344209	344689	480	0.0209603	0.752591	0.953427	ecca3	MB0290	+	CAB5247996.1	esx conserved component ecca3. esx-3 type vii secretion system protein.
fragment_1049	344690	344947	257	-0.179852	0.0466522	0.430822	ecca3	MB0290	+	CAB5247996.1	esx conserved component ecca3. esx-3 type vii secretion system protein.
fragment_1050	344948	345390	442	-0.0123981	0.75882	0.954033	ecca3; eccb3	MB0290; MB0291	+; +	CAB5247996.1; CAB5247997.1	esx conserved component ecca3. esx-3 type vii secretion system protein.; esx conserved component eccb3. esx-3 type vii secretion system protein. possible membrane protein.
fragment_1051	345391	345890	499	-0.171273	0.115964	0.593834	eccb3	MB0291	+	CAB5247997.1	esx conserved component eccb3. esx-3 type vii secretion system protein. possible membrane protein.
fragment_1052	345891	346098	207	-0.10289	0.214128	0.709386	eccb3	MB0291	+	CAB5247997.1	esx conserved component eccb3. esx-3 type vii secretion system protein. possible membrane protein.
fragment_1053	346099	346220	121	-0.160559	0.324319	0.787864	eccb3	MB0291	+	CAB5247997.1	esx conserved component eccb3. esx-3 type vii secretion system protein. possible membrane protein.
fragment_1054	346221	346281	60	0.819313	0.325126	0.788187	eccb3	MB0291	+	CAB5247997.1	esx conserved component eccb3. esx-3 type vii secretion system protein. possible membrane protein.
fragment_1055	346282	346724	442	-0.0655997	0.408968	0.838039	eccb3; eccc3	MB0291; MB0292	+; +	CAB5247997.1; CAB5247998.1	esx conserved component eccb3. esx-3 type vii secretion system protein. possible membrane protein.; esx conserved component eccc3. esx-3 type vii secretion system protein. possible membrane protein.
fragment_1056	346725	347501	776	0.0410762	0.577055	0.912768	eccc3	MB0292	+	CAB5247998.1	esx conserved component eccc3. esx-3 type vii secretion system protein. possible membrane protein.
fragment_1057	347502	348473	971	NA	NA	NA	eccc3	MB0292	+	CAB5247998.1	esx conserved component eccc3. esx-3 type vii secretion system protein. possible membrane protein.
fragment_1058	348474	348806	332	-0.00611295	0.942414	0.991853	eccc3	MB0292	+	CAB5247998.1	esx conserved component eccc3. esx-3 type vii secretion system protein. possible membrane protein.
fragment_1059	348807	349173	366	0.0446316	0.636958	0.924469	eccc3	MB0292	+	CAB5247998.1	esx conserved component eccc3. esx-3 type vii secretion system protein. possible membrane protein.
fragment_1060	349174	349204	30	NA	NA	NA	eccc3	MB0292	+	CAB5247998.1	esx conserved component eccc3. esx-3 type vii secretion system protein. possible membrane protein.
fragment_1061	349205	349235	30	NA	NA	NA	eccc3	MB0292	+	CAB5247998.1	esx conserved component eccc3. esx-3 type vii secretion system protein. possible membrane protein.
fragment_1062	349236	349319	83	0.0217399	0.942559	0.991853	eccc3	MB0292	+	CAB5247998.1	esx conserved component eccc3. esx-3 type vii secretion system protein. possible membrane protein.
fragment_1063	349320	349555	235	-0.115101	0.143323	0.631904	eccc3	MB0292	+	CAB5247998.1	esx conserved component eccc3. esx-3 type vii secretion system protein. possible membrane protein.
fragment_1064	349556	349607	51	NA	NA	NA	eccc3	MB0292	+	CAB5247998.1	esx conserved component eccc3. esx-3 type vii secretion system protein. possible membrane protein.
fragment_1065	349608	350195	587	0.0191471	0.748133	0.952425	eccc3	MB0292	+	CAB5247998.1	esx conserved component eccc3. esx-3 type vii secretion system protein. possible membrane protein.
fragment_1066	350196	350839	643	0.0959977	0.165586	0.659966	eccc3; PE5	MB0292; MB0293	+; +	CAB5247998.1; CAB5247999.1	esx conserved component eccc3. esx-3 type vii secretion system protein. possible membrane protein.; pe family protein pe5
fragment_1067	350840	350880	40	NA	NA	NA	PE5	MB0293	+	CAB5247999.1	pe family protein pe5
fragment_1068	350881	351045	164	-0.14389	0.257972	0.739698	PE5; PPE4	MB0293; MB0294	+; +	CAB5247999.1; CAB5248000.1	pe family protein pe5; ppe family protein ppe4
fragment_1069	351046	351546	500	-0.00496213	0.933631	0.989702	PPE4	MB0294	+	CAB5248000.1	ppe family protein ppe4
fragment_1070	351547	351588	41	NA	NA	NA	PPE4	MB0294	+	CAB5248000.1	ppe family protein ppe4
fragment_1071	351589	351758	169	-0.042562	0.620758	0.917243	PPE4	MB0294	+	CAB5248000.1	ppe family protein ppe4
fragment_1072	351759	351997	238	-0.746511	0.011176	0.244634	PPE4	MB0294	+	CAB5248000.1	ppe family protein ppe4
fragment_1073	351998	352055	57	NA	NA	NA	PPE4	MB0294	+	CAB5248000.1	ppe family protein ppe4
fragment_1074	352056	352930	874	-0.444896	0.0780302	0.52621	PPE4; esxH	MB0294; MB0296	+; +	CAB5248000.1; CAB5248002.1	ppe family protein ppe4; low molecular weight protein antigen 7 esxh (10 kda antigen) (cfp-7) (protein tb10.4)
fragment_1075	352931	353141	210	-0.211807	0.0283266	0.356761	esxH	MB0296	+	CAB5248002.1	low molecular weight protein antigen 7 esxh (10 kda antigen) (cfp-7) (protein tb10.4)
fragment_1076	353142	353178	36	NA	NA	NA	espg3	MB0297	+	CAB5248003.1	esx-3 secretion-associated protein espg3
fragment_1077	353179	353310	131	-0.283324	0.0488208	0.440355	espg3	MB0297	+	CAB5248003.1	esx-3 secretion-associated protein espg3
fragment_1078	353311	353448	137	-0.125881	0.329243	0.791195	espg3	MB0297	+	CAB5248003.1	esx-3 secretion-associated protein espg3
fragment_1079	353449	353538	89	-0.255782	0.325345	0.788296	espg3	MB0297	+	CAB5248003.1	esx-3 secretion-associated protein espg3
fragment_1080	353539	353642	103	-0.228727	0.227958	0.717114	espg3	MB0297	+	CAB5248003.1	esx-3 secretion-associated protein espg3
fragment_1081	353643	353777	134	-0.0911785	0.485975	0.875927	espg3	MB0297	+	CAB5248003.1	esx-3 secretion-associated protein espg3
fragment_1082	353778	354300	522	-0.0421352	0.482386	0.874364	espg3; eccd3	MB0297; MB0298	+; +	CAB5248003.1; CAB5248004.1	esx-3 secretion-associated protein espg3; esx conserved component eccd3. esx-3 type vii secretion system protein. probable transmembrane protein.
fragment_1083	354301	354731	430	-0.0463568	0.638879	0.925633	eccd3	MB0298	+	CAB5248004.1	esx conserved component eccd3. esx-3 type vii secretion system protein. probable transmembrane protein.
fragment_1084	354732	354868	136	0.124697	0.399796	0.832012	eccd3	MB0298	+	CAB5248004.1	esx conserved component eccd3. esx-3 type vii secretion system protein. probable transmembrane protein.
fragment_1085	354869	354937	68	-0.260629	0.64465	0.927723	eccd3	MB0298	+	CAB5248004.1	esx conserved component eccd3. esx-3 type vii secretion system protein. probable transmembrane protein.
fragment_1086	354938	355389	451	0.0888401	0.371917	0.817108	eccd3	MB0298	+	CAB5248004.1	esx conserved component eccd3. esx-3 type vii secretion system protein. probable transmembrane protein.
fragment_1087	355390	355767	377	0.0508283	0.604201	0.913469	eccd3; mycp3	MB0298; MB0299	+; +	CAB5248004.1; CAB5248005.1	esx conserved component eccd3. esx-3 type vii secretion system protein. probable transmembrane protein.; probable membrane-anchored mycosin mycp3 (serine protease) (subtilisin-like protease) (subtilase-like) (mycosin-3)
fragment_1088	355768	356016	248	-0.0331124	0.543641	0.900214	mycp3	MB0299	+	CAB5248005.1	probable membrane-anchored mycosin mycp3 (serine protease) (subtilisin-like protease) (subtilase-like) (mycosin-3)
fragment_1089	356017	356525	508	0.00644664	0.929235	0.98878	mycp3	MB0299	+	CAB5248005.1	probable membrane-anchored mycosin mycp3 (serine protease) (subtilisin-like protease) (subtilase-like) (mycosin-3)
fragment_1090	356526	358107	1581	NA	NA	NA	mycp3;	MB0299; MB0301C	+; -	CAB5248005.1; CAB5248007.1	probable membrane-anchored mycosin mycp3 (serine protease) (subtilisin-like protease) (subtilase-like) (mycosin-3); conserved protein
fragment_1091	358108	358143	35	NA	NA	NA		MB0301C	-	CAB5248007.1	conserved protein
fragment_1092	358144	358152	8	NA	NA	NA		MB0301C	-	CAB5248007.1	conserved protein
fragment_1093	358153	358182	29	NA	NA	NA		MB0301C	-	CAB5248007.1	conserved protein
fragment_1094	358183	359355	1172	NA	NA	NA	; tam	MB0301C; MB0302	-; +	CAB5248007.1; CAB5248008.1	conserved protein; PROBABLE TRANS-ACONITATE METHYLTRANSFERASE TAM
fragment_1095	359356	359518	162	-0.0285107	0.804187	0.963112	tam	MB0302	+	CAB5248008.1	PROBABLE TRANS-ACONITATE METHYLTRANSFERASE TAM
fragment_1096	359519	359620	101	-0.364734	0.108407	0.582571	tam	MB0302	+	CAB5248008.1	PROBABLE TRANS-ACONITATE METHYLTRANSFERASE TAM
fragment_1097	359621	359683	62	NA	NA	NA	tam	MB0302	+	CAB5248008.1	PROBABLE TRANS-ACONITATE METHYLTRANSFERASE TAM
fragment_1098	359684	359740	56	NA	NA	NA	tam	MB0302	+	CAB5248008.1	PROBABLE TRANS-ACONITATE METHYLTRANSFERASE TAM
fragment_1099	359741	359820	79	0.0853412	0.817823	0.963993	tam	MB0302	+	CAB5248008.1	PROBABLE TRANS-ACONITATE METHYLTRANSFERASE TAM
fragment_1100	359821	359842	21	NA	NA	NA	tam	MB0302	+	CAB5248008.1	PROBABLE TRANS-ACONITATE METHYLTRANSFERASE TAM
fragment_1101	359843	360764	921	0.627283	0.0556389	0.46574	tam;	MB0302; MB0304C	+; -	CAB5248008.1; CAB5248010.1	PROBABLE TRANS-ACONITATE METHYLTRANSFERASE TAM; PROBABLE SULFATASE
fragment_1102	360765	361142	377	0.0452174	0.768484	0.954959		MB0304C	-	CAB5248010.1	PROBABLE SULFATASE
fragment_1103	361143	361345	202	-0.278543	0.000863629	0.0567459		MB0304C	-	CAB5248010.1	PROBABLE SULFATASE
fragment_1104	361346	361615	269	-0.0881321	0.290001	0.764885		MB0304C	-	CAB5248010.1	PROBABLE SULFATASE
fragment_1105	361616	361845	229	-0.155837	0.0249308	0.340093		MB0304C	-	CAB5248010.1	PROBABLE SULFATASE
fragment_1106	361846	364571	2725	NA	NA	NA	;	MB0304C; MB0307	-; +	CAB5248010.1; CAB5248013.1	PROBABLE SULFATASE; Programmed cell death toxin YdcE
fragment_1107	364572	364812	240	-0.075199	0.305788	0.77593		MB0307	+	CAB5248013.1	Programmed cell death toxin YdcE
fragment_1108	364813	365071	258	-0.296156	0.000247436	0.0269679	; vapb2	MB0307; MB0308	+; +	CAB5248013.1; CAB5248014.1	Programmed cell death toxin YdcE; possible antitoxin vapb2
fragment_1109	365072	365798	726	0.0716556	0.284267	0.757774	vapb2;	MB0308; MB0310	+; +	CAB5248014.1; CAB5248016.1	possible antitoxin vapb2; PROBABLE TRANSCRIPTIONAL REGULATORY PROTEIN (PROBABLY TETR/ACRR-FAMILY)
fragment_1110	365799	365934	135	0.0171201	0.896114	0.980643		MB0310	+	CAB5248016.1	PROBABLE TRANSCRIPTIONAL REGULATORY PROTEIN (PROBABLY TETR/ACRR-FAMILY)
fragment_1111	365935	365943	8	NA	NA	NA		MB0310	+	CAB5248016.1	PROBABLE TRANSCRIPTIONAL REGULATORY PROTEIN (PROBABLY TETR/ACRR-FAMILY)
fragment_1112	365944	366141	197	-0.14584	0.124846	0.60923		MB0310	+	CAB5248016.1	PROBABLE TRANSCRIPTIONAL REGULATORY PROTEIN (PROBABLY TETR/ACRR-FAMILY)
fragment_1113	366142	366316	174	-0.0564624	0.630482	0.922284	;	MB0310; MB0311	+; +	CAB5248016.1; CAB5248017.1	PROBABLE TRANSCRIPTIONAL REGULATORY PROTEIN (PROBABLY TETR/ACRR-FAMILY); PROBABLE DEHYDROGENASE/REDUCTASE
fragment_1114	366317	366824	507	0.0580226	0.387174	0.824699		MB0311	+	CAB5248017.1	PROBABLE DEHYDROGENASE/REDUCTASE
fragment_1115	366825	366851	26	NA	NA	NA		MB0311	+	CAB5248017.1	PROBABLE DEHYDROGENASE/REDUCTASE
fragment_1116	366852	367190	338	-0.0780898	0.53761	0.897444		MB0311	+	CAB5248017.1	PROBABLE DEHYDROGENASE/REDUCTASE
fragment_1117	367191	367531	340	0.0750381	0.501735	0.88287	PPE5	MB0312C	-	CAB5248018.1	ppe family protein ppe5
fragment_1118	367532	367651	119	0.0441591	0.723031	0.945367	PPE5	MB0312C	-	CAB5248018.1	ppe family protein ppe5
fragment_1119	367652	367666	14	NA	NA	NA	PPE5	MB0312C	-	CAB5248018.1	ppe family protein ppe5
fragment_1120	367667	367957	290	0.00554032	0.95966	0.994151	PPE5	MB0312C	-	CAB5248018.1	ppe family protein ppe5
fragment_1121	367958	368017	59	-0.319056	0.611567	0.914954	PPE5	MB0312C	-	CAB5248018.1	ppe family protein ppe5
fragment_1122	368018	368077	59	NA	NA	NA	PPE5	MB0312C	-	CAB5248018.1	ppe family protein ppe5
fragment_1123	368078	369076	998	NA	NA	NA	PPE5	MB0312C	-	CAB5248018.1	ppe family protein ppe5
fragment_1124	369077	369106	29	NA	NA	NA	PPE5	MB0312C	-	CAB5248018.1	ppe family protein ppe5
fragment_1125	369107	369136	29	NA	NA	NA	PPE5	MB0312C	-	CAB5248018.1	ppe family protein ppe5
fragment_1126	369137	369241	104	0.0965035	0.484488	0.875289	PPE5	MB0312C	-	CAB5248018.1	ppe family protein ppe5
fragment_1127	369242	369376	134	0.097743	0.405698	0.836722	PPE5	MB0312C	-	CAB5248018.1	ppe family protein ppe5
fragment_1128	369377	370081	704	0.0637423	0.36353	0.811525	PPE5	MB0312C	-	CAB5248018.1	ppe family protein ppe5
fragment_1129	370082	370129	47	NA	NA	NA	PPE5	MB0312C	-	CAB5248018.1	ppe family protein ppe5
fragment_1130	370130	370444	314	0.065095	0.373084	0.817108	PPE5	MB0312C	-	CAB5248018.1	ppe family protein ppe5
fragment_1131	370445	370780	335	0.147331	0.161685	0.654687	PPE5	MB0312C	-	CAB5248018.1	ppe family protein ppe5
fragment_1132	370781	371344	563	0.0999731	0.170507	0.667137	PPE6	MB0313C	-	CAB5248019.1	ppe family protein ppe6
fragment_1133	371345	371511	166	-0.16044	0.0870921	0.540496	PPE6	MB0313C	-	CAB5248019.1	ppe family protein ppe6
fragment_1134	371512	371571	59	0.829799	0.127322	0.613714	PPE6	MB0313C	-	CAB5248019.1	ppe family protein ppe6
fragment_1135	371572	371616	44	NA	NA	NA	PPE6	MB0313C	-	CAB5248019.1	ppe family protein ppe6
fragment_1136	371617	371631	14	NA	NA	NA	PPE6	MB0313C	-	CAB5248019.1	ppe family protein ppe6
fragment_1137	371632	371967	335	0.0455049	0.655643	0.929664	PPE6	MB0313C	-	CAB5248019.1	ppe family protein ppe6
fragment_1138	371968	372984	1016	NA	NA	NA	PPE6	MB0313C	-	CAB5248019.1	ppe family protein ppe6
fragment_1139	372985	372999	14	NA	NA	NA	PPE6	MB0313C	-	CAB5248019.1	ppe family protein ppe6
fragment_1140	373000	373014	14	NA	NA	NA	PPE6	MB0313C	-	CAB5248019.1	ppe family protein ppe6
fragment_1141	373015	373104	89	0.224268	0.262967	0.745234	PPE6	MB0313C	-	CAB5248019.1	ppe family protein ppe6
fragment_1142	373105	373209	104	0.189048	0.244668	0.730074	PPE6	MB0313C	-	CAB5248019.1	ppe family protein ppe6
fragment_1143	373210	373380	170	0.192939	0.0729523	0.514402	PPE6	MB0313C	-	CAB5248019.1	ppe family protein ppe6
fragment_1144	373381	373440	59	NA	NA	NA	PPE6	MB0313C	-	CAB5248019.1	ppe family protein ppe6
fragment_1145	373441	374124	683	0.0819086	0.342432	0.798626	PPE6	MB0313C	-	CAB5248019.1	ppe family protein ppe6
fragment_1146	374125	374406	281	0.0597219	0.588955	0.912768	PPE6	MB0313C	-	CAB5248019.1	ppe family protein ppe6
fragment_1147	374407	374421	14	NA	NA	NA	PPE6	MB0313C	-	CAB5248019.1	ppe family protein ppe6
fragment_1148	374422	374772	350	0.0230004	0.671085	0.933819	PPE6	MB0313C	-	CAB5248019.1	ppe family protein ppe6
fragment_1149	374773	375028	255	-0.0428246	0.750158	0.952653	PPE6	MB0313C	-	CAB5248019.1	ppe family protein ppe6
fragment_1150	375029	375332	303	-0.106482	0.115006	0.592179	PPE6	MB0313C	-	CAB5248019.1	ppe family protein ppe6
fragment_1151	375333	375452	119	-0.36468	0.0445795	0.422068	PPE6	MB0313C	-	CAB5248019.1	ppe family protein ppe6
fragment_1152	375453	375651	198	-0.00912201	0.915155	0.985855	PPE6	MB0313C	-	CAB5248019.1	ppe family protein ppe6
fragment_1153	375652	375696	44	NA	NA	NA	PPE6	MB0313C	-	CAB5248019.1	ppe family protein ppe6
fragment_1154	375697	375891	194	NA	NA	NA	PPE6	MB0313C	-	CAB5248019.1	ppe family protein ppe6
fragment_1155	375892	376062	170	0.125771	0.218919	0.713121	PPE6	MB0313C	-	CAB5248019.1	ppe family protein ppe6
fragment_1156	376063	376220	157	0.0147869	0.906836	0.983134	PPE6	MB0313C	-	CAB5248019.1	ppe family protein ppe6
fragment_1157	376221	376229	8	NA	NA	NA	PPE6	MB0313C	-	CAB5248019.1	ppe family protein ppe6
fragment_1158	376230	376377	147	-0.118059	0.368427	0.815203	PPE6	MB0313C	-	CAB5248019.1	ppe family protein ppe6
fragment_1159	376378	376762	384	-0.0899353	0.560988	0.907569	PPE6	MB0313C	-	CAB5248019.1	ppe family protein ppe6
fragment_1160	376763	376886	123	-0.138804	0.383557	0.823013
fragment_1161	376887	377250	363	-0.0357968	0.627751	0.921201		MB0314	+	CAB5248020.1	PUTATIVE OXIDOREDUCTASE
fragment_1162	377251	377729	478	-0.0667867	0.395104	0.829116	;	MB0314; MB0315C	+; -	CAB5248020.1; CAB5248021.1	PUTATIVE OXIDOREDUCTASE; unknown protein
fragment_1163	377730	377858	128	0.1454	0.335655	0.796396		MB0315C	-	CAB5248021.1	unknown protein
fragment_1164	377859	377922	63	NA	NA	NA		MB0315C	-	CAB5248021.1	unknown protein
fragment_1165	377923	378977	1054	NA	NA	NA	;	MB0315C; MB0317	-; +	CAB5248021.1; CAB5248023.1	unknown protein; POSSIBLE CONSERVED EXPORTED PROTEIN
fragment_1166	378978	380011	1033	NA	NA	NA	;	MB0317; MB0318C	+; -	CAB5248023.1; CAB5248024.1	POSSIBLE CONSERVED EXPORTED PROTEIN; Bile acid 7-alpha dehydratase BaiE (EC
fragment_1167	380012	380119	107	-0.234905	0.281377	0.75624		MB0318C	-	CAB5248024.1	Bile acid 7-alpha dehydratase BaiE (EC
fragment_1168	380120	380193	73	-0.715395	0.128709	0.616051		MB0318C	-	CAB5248024.1	Bile acid 7-alpha dehydratase BaiE (EC
fragment_1169	380194	380241	47	NA	NA	NA		MB0319	+	CAB5248025.1	unknown protein
fragment_1170	380242	380262	20	NA	NA	NA		MB0319	+	CAB5248025.1	unknown protein
fragment_1171	380263	380280	17	NA	NA	NA		MB0319	+	CAB5248025.1	unknown protein
fragment_1172	380281	380451	170	-0.0292854	0.800793	0.961986		MB0319	+	CAB5248025.1	unknown protein
fragment_1173	380452	380785	333	-0.160951	0.00400874	0.138872		MB0319	+	CAB5248025.1	unknown protein
fragment_1174	380786	381105	319	-0.0326265	0.850402	0.971442		MB0319	+	CAB5248025.1	unknown protein
fragment_1175	381106	381433	327	0.138817	0.49401	0.879993		MB0319	+	CAB5248025.1	unknown protein
fragment_1176	381434	381929	495	-0.0185357	0.796244	0.961687		MB0320	+	CAB5248026.1	FIG00821990: molecular chaperone
fragment_1177	381930	382360	430	-0.0621979	0.271205	0.748672		MB0320	+	CAB5248026.1	FIG00821990: molecular chaperone
fragment_1178	382361	382374	13	NA	NA	NA		MB0320	+	CAB5248026.1	FIG00821990: molecular chaperone
fragment_1179	382375	382402	27	NA	NA	NA		MB0320	+	CAB5248026.1	FIG00821990: molecular chaperone
fragment_1180	382403	382479	76	-0.833078	0.0813987	0.531997		MB0320	+	CAB5248026.1	FIG00821990: molecular chaperone
fragment_1181	382480	382711	231	-0.0663894	0.35539	0.805333		MB0320	+	CAB5248026.1	FIG00821990: molecular chaperone
fragment_1182	382712	382799	87	-0.660545	0.038889	0.404914		MB0320	+	CAB5248026.1	FIG00821990: molecular chaperone
fragment_1183	382800	383064	264	-0.000866167	0.991192	0.998152		MB0320	+	CAB5248026.1	FIG00821990: molecular chaperone
fragment_1184	383065	383272	207	-0.200409	0.0797809	0.531959		MB0320	+	CAB5248026.1	FIG00821990: molecular chaperone
fragment_1185	383273	383465	192	-0.177605	0.0691791	0.503114		MB0320	+	CAB5248026.1	FIG00821990: molecular chaperone
fragment_1186	383466	383630	164	0.00260415	0.979643	0.997269		MB0321	+	CAB5248027.1	conserved protein
fragment_1187	383631	383793	162	-0.164545	0.242061	0.729775		MB0321	+	CAB5248027.1	conserved protein
fragment_1188	383794	384405	611	0.0949103	0.133924	0.621397	;	MB0321; MB0322C	+; -	CAB5248027.1; CAB5248028.1	conserved protein; POSSIBLE CONSERVED MEMBRANE PROTEIN
fragment_1189	384406	385664	1258	NA	NA	NA	;	MB0322C; MB0324	-; +	CAB5248028.1; CAB5248030.1	POSSIBLE CONSERVED MEMBRANE PROTEIN; POSSIBLE MUCONOLACTONE ISOMERASE
fragment_1190	385665	385682	17	NA	NA	NA		MB0324	+	CAB5248030.1	POSSIBLE MUCONOLACTONE ISOMERASE
fragment_1191	385683	385772	89	0.3888	0.238025	0.725523		MB0324	+	CAB5248030.1	POSSIBLE MUCONOLACTONE ISOMERASE
fragment_1192	385773	385982	209	-0.15756	0.0878341	0.542508		MB0324	+	CAB5248030.1	POSSIBLE MUCONOLACTONE ISOMERASE
fragment_1193	385983	386081	98	0.255951	0.35026	0.80171		MB0324	+	CAB5248030.1	POSSIBLE MUCONOLACTONE ISOMERASE
fragment_1194	386082	386725	643	0.0540145	0.306982	0.776125	; glpQ2	MB0324; MB0325C	+; -	CAB5248030.1; CAB5248031.1	POSSIBLE MUCONOLACTONE ISOMERASE; possible glycerophosphoryl diester phosphodiesterase glpq2 (glycerophosphodiester phosphodiesterase)
fragment_1195	386726	386869	143	-0.100771	0.496385	0.881156	glpQ2	MB0325C	-	CAB5248031.1	possible glycerophosphoryl diester phosphodiesterase glpq2 (glycerophosphodiester phosphodiesterase)
fragment_1196	386870	387267	397	-0.000471447	0.99463	0.99931	glpQ2;	MB0325C; GLYU	-; -	CAB5248031.1;	possible glycerophosphoryl diester phosphodiesterase glpq2 (glycerophosphodiester phosphodiesterase); tRNA-Gly
fragment_1197	387268	387276	8	NA	NA	NA		GLYU	-		tRNA-Gly
fragment_1198	387277	388241	964	NA	NA	NA	; pcp	GLYU; MB0327	-; +	; CAB5248033.1	tRNA-Gly; PROBABLE PYRROLIDONE-CARBOXYLATE PEPTIDASE PCP (5-OXOPROLYL-PEPTIDASE) (PYROGLUTAMYL-PEPTIDASE I) (PGP-I) (PYRASE)
fragment_1199	388242	388256	14	NA	NA	NA	pcp	MB0327	+	CAB5248033.1	PROBABLE PYRROLIDONE-CARBOXYLATE PEPTIDASE PCP (5-OXOPROLYL-PEPTIDASE) (PYROGLUTAMYL-PEPTIDASE I) (PGP-I) (PYRASE)
fragment_1200	388257	388335	78	-1.03571	0.0354239	0.390559	pcp	MB0327	+	CAB5248033.1	PROBABLE PYRROLIDONE-CARBOXYLATE PEPTIDASE PCP (5-OXOPROLYL-PEPTIDASE) (PYROGLUTAMYL-PEPTIDASE I) (PGP-I) (PYRASE)
fragment_1201	388336	388581	245	-0.181726	0.0100574	0.236146	pcp	MB0327	+	CAB5248033.1	PROBABLE PYRROLIDONE-CARBOXYLATE PEPTIDASE PCP (5-OXOPROLYL-PEPTIDASE) (PYROGLUTAMYL-PEPTIDASE I) (PGP-I) (PYRASE)
fragment_1202	388582	388854	272	-0.146694	0.154571	0.645242	pcp	MB0327	+	CAB5248033.1	PROBABLE PYRROLIDONE-CARBOXYLATE PEPTIDASE PCP (5-OXOPROLYL-PEPTIDASE) (PYROGLUTAMYL-PEPTIDASE I) (PGP-I) (PYRASE)
fragment_1203	388855	388937	82	-0.255274	0.449649	0.863879		MB0328	+	CAB5248034.1	POSSIBLE CONSERVED EXPORTED PROTEIN
fragment_1204	388938	389789	851	-0.0504203	0.688957	0.939462	; dcd	MB0328; MB0329	+; +	CAB5248034.1; CAB5248035.1	POSSIBLE CONSERVED EXPORTED PROTEIN; PROBABLE DEOXYCYTIDINE TRIPHOSPHATE DEAMINASE DCD (DCTP DEAMINASE)
fragment_1205	389790	389870	80	0.241841	0.65451	0.929065	dcd	MB0329	+	CAB5248035.1	PROBABLE DEOXYCYTIDINE TRIPHOSPHATE DEAMINASE DCD (DCTP DEAMINASE)
fragment_1206	389871	389999	128	-0.36673	0.444644	0.859645	dcd	MB0329	+	CAB5248035.1	PROBABLE DEOXYCYTIDINE TRIPHOSPHATE DEAMINASE DCD (DCTP DEAMINASE)
fragment_1207	390000	390056	56	NA	NA	NA	dcd	MB0329	+	CAB5248035.1	PROBABLE DEOXYCYTIDINE TRIPHOSPHATE DEAMINASE DCD (DCTP DEAMINASE)
fragment_1208	390057	390216	159	0.049879	0.681045	0.937663	dcd	MB0329	+	CAB5248035.1	PROBABLE DEOXYCYTIDINE TRIPHOSPHATE DEAMINASE DCD (DCTP DEAMINASE)
fragment_1209	390217	390404	187	-0.0844551	0.458008	0.867847	udgA	MB0330	+	CAB5248036.1	PROBABLE UDP-GLUCOSE 6-DEHYDROGENASE UDGA (UDP-GLC DEHYDROGENASE) (UDP-GLCDH) (UDPGDH)
fragment_1210	390405	390449	44	NA	NA	NA	udgA	MB0330	+	CAB5248036.1	PROBABLE UDP-GLUCOSE 6-DEHYDROGENASE UDGA (UDP-GLC DEHYDROGENASE) (UDP-GLCDH) (UDPGDH)
fragment_1211	390450	390848	398	0.0577176	0.370422	0.81663	udgA	MB0330	+	CAB5248036.1	PROBABLE UDP-GLUCOSE 6-DEHYDROGENASE UDGA (UDP-GLC DEHYDROGENASE) (UDP-GLCDH) (UDPGDH)
fragment_1212	390849	391010	161	-0.102466	0.371604	0.816872	udgA	MB0330	+	CAB5248036.1	PROBABLE UDP-GLUCOSE 6-DEHYDROGENASE UDGA (UDP-GLC DEHYDROGENASE) (UDP-GLCDH) (UDPGDH)
fragment_1213	391011	391328	317	-0.0871395	0.445308	0.860117	udgA	MB0330	+	CAB5248036.1	PROBABLE UDP-GLUCOSE 6-DEHYDROGENASE UDGA (UDP-GLC DEHYDROGENASE) (UDP-GLCDH) (UDPGDH)
fragment_1214	391329	391334	5	NA	NA	NA	udgA	MB0330	+	CAB5248036.1	PROBABLE UDP-GLUCOSE 6-DEHYDROGENASE UDGA (UDP-GLC DEHYDROGENASE) (UDP-GLCDH) (UDPGDH)
fragment_1215	391335	391727	392	0.12588	0.526111	0.891739	udgA;	MB0330; MB0331C	+; -	CAB5248036.1; CAB5248037.1	PROBABLE UDP-GLUCOSE 6-DEHYDROGENASE UDGA (UDP-GLC DEHYDROGENASE) (UDP-GLCDH) (UDPGDH); Mycothiol conjugate amidase Mca (Mycothiol S-conjugate amidase)
fragment_1216	391728	391885	157	0.0533056	0.670483	0.933625		MB0331C	-	CAB5248037.1	Mycothiol conjugate amidase Mca (Mycothiol S-conjugate amidase)
fragment_1217	391886	391988	102	0.132979	0.527796	0.892179		MB0331C	-	CAB5248037.1	Mycothiol conjugate amidase Mca (Mycothiol S-conjugate amidase)
fragment_1218	391989	392274	285	-0.066057	0.666858	0.933049		MB0331C	-	CAB5248037.1	Mycothiol conjugate amidase Mca (Mycothiol S-conjugate amidase)
fragment_1219	392275	392751	476	-0.0691004	0.215393	0.710021	;	MB0331C; MB0332	-; +	CAB5248037.1; CAB5248038.1	Mycothiol conjugate amidase Mca (Mycothiol S-conjugate amidase); POSSIBLE TRANSCRIPTIONAL REGULATORY PROTEIN (POSSIBLY ARSR-FAMILY)
fragment_1220	392752	392884	132	0.114242	0.48191	0.874364		MB0332	+	CAB5248038.1	POSSIBLE TRANSCRIPTIONAL REGULATORY PROTEIN (POSSIBLY ARSR-FAMILY)
fragment_1221	392885	393651	766	0.0305564	0.753888	0.953609	;	MB0332; MB0333	+; +	CAB5248038.1; CAB5248039.1	POSSIBLE TRANSCRIPTIONAL REGULATORY PROTEIN (POSSIBLY ARSR-FAMILY); Methylated-DNA--protein-cysteine methyltransferase (EC
fragment_1222	393652	393714	62	-0.0855096	0.898782	0.98086		MB0333	+	CAB5248039.1	Methylated-DNA--protein-cysteine methyltransferase (EC
fragment_1223	393715	394311	596	0.048577	0.348636	0.801081	; cyp135A1	MB0333; MB0334C	+; -	CAB5248039.1; CAB5248040.1	Methylated-DNA--protein-cysteine methyltransferase (EC; POSSIBLE CYTOCHROME P450 135A1 CYP135A1
fragment_1224	394312	394323	11	NA	NA	NA	cyp135A1	MB0334C	-	CAB5248040.1	POSSIBLE CYTOCHROME P450 135A1 CYP135A1
fragment_1225	394324	395139	815	0.0261305	0.775842	0.957156	cyp135A1	MB0334C	-	CAB5248040.1	POSSIBLE CYTOCHROME P450 135A1 CYP135A1
fragment_1226	395140	395224	84	0.253046	0.34232	0.798595		MB0335	+	CAB5248041.1	POSSIBLE TRANSCRIPTIONAL REGULATORY PROTEIN (POSSIBLY TETR/ACRR-FAMILY)
fragment_1227	395225	396222	997	NA	NA	NA	;	MB0335; MB0336C	+; -	CAB5248041.1; CAB5248042.1	POSSIBLE TRANSCRIPTIONAL REGULATORY PROTEIN (POSSIBLY TETR/ACRR-FAMILY); SAM-dependent methyltransferase
fragment_1228	396223	396391	168	-0.0849537	0.467359	0.870147	;	MB0336C; MB0337C	-; -	CAB5248042.1; CAB5248043.1	SAM-dependent methyltransferase; Transcriptional regulator, AcrR family
fragment_1229	396392	396668	276	-0.125673	0.388477	0.825648		MB0337C	-	CAB5248043.1	Transcriptional regulator, AcrR family
fragment_1230	396669	396859	190	-0.0436058	0.688502	0.939462		MB0337C	-	CAB5248043.1	Transcriptional regulator, AcrR family
fragment_1231	396860	397341	481	0.0547331	0.339836	0.798137	;	MB0337C; MB0338	-; +	CAB5248043.1; CAB5248044.1	Transcriptional regulator, AcrR family; POSSIBLE DEHYDROGENASE/REDUCTASE
fragment_1232	397342	397639	297	0.0732429	0.649276	0.928145		MB0338	+	CAB5248044.1	POSSIBLE DEHYDROGENASE/REDUCTASE
fragment_1233	397640	397904	264	-0.143027	0.262749	0.745234		MB0338	+	CAB5248044.1	POSSIBLE DEHYDROGENASE/REDUCTASE
fragment_1234	397905	398213	308	-0.102988	0.41871	0.843569		MB0338	+	CAB5248044.1	POSSIBLE DEHYDROGENASE/REDUCTASE
fragment_1235	398214	399153	939	0.312455	0.516159	0.887854	;	MB0338; MB0339	+; +	CAB5248044.1; CAB5248045.1	POSSIBLE DEHYDROGENASE/REDUCTASE; conserved protein
fragment_1236	399154	399204	50	NA	NA	NA		MB0339	+	CAB5248045.1	conserved protein
fragment_1237	399205	399439	234	-0.208781	0.00394443	0.137569	;	MB0339; MB0340	+; +	CAB5248045.1; CAB5248046.1	conserved protein; unknown protein
fragment_1238	399440	399760	320	-0.115718	0.340802	0.798505	; rmlA	MB0340; MB0341	+; +	CAB5248046.1; CAB5248047.1	unknown protein; alpha-d-glucose-1-phosphate thymidylyltransferase rmla (dtdp-glucose synthase) (dtdp-glucose pyrophosphorylase)
fragment_1239	399761	399915	154	-0.0645256	0.636272	0.924138	rmlA	MB0341	+	CAB5248047.1	alpha-d-glucose-1-phosphate thymidylyltransferase rmla (dtdp-glucose synthase) (dtdp-glucose pyrophosphorylase)
fragment_1240	399916	400480	564	0.0886925	0.100741	0.568799	rmlA	MB0341	+	CAB5248047.1	alpha-d-glucose-1-phosphate thymidylyltransferase rmla (dtdp-glucose synthase) (dtdp-glucose pyrophosphorylase)
fragment_1241	400481	401034	553	0.059438	0.336307	0.796464	rmlA; PE6	MB0341; MB0342C	+; -	CAB5248047.1; CAB5248048.1	alpha-d-glucose-1-phosphate thymidylyltransferase rmla (dtdp-glucose synthase) (dtdp-glucose pyrophosphorylase); pe family protein pe6
fragment_1242	401035	402131	1096	NA	NA	NA	PE6;	MB0342C; MB0343	-; +	CAB5248048.1; CAB5248049.1	pe family protein pe6; CONSERVED 13E12 REPEAT FAMILY PROTEIN
fragment_1243	402132	402401	269	NA	NA	NA		MB0343	+	CAB5248049.1	CONSERVED 13E12 REPEAT FAMILY PROTEIN
fragment_1244	402402	402484	82	NA	NA	NA		MB0343	+	CAB5248049.1	CONSERVED 13E12 REPEAT FAMILY PROTEIN
fragment_1245	402485	403170	685	0.102737	0.231577	0.71948	; aspC	MB0343; MB0344C	+; -	CAB5248049.1; CAB5248050.1	CONSERVED 13E12 REPEAT FAMILY PROTEIN; PROBABLE ASPARTATE AMINOTRANSFERASE ASPC (TRANSAMINASE A) (ASPAT)
fragment_1246	403171	403330	159	-0.290663	0.0300149	0.36602	aspC	MB0344C	-	CAB5248050.1	PROBABLE ASPARTATE AMINOTRANSFERASE ASPC (TRANSAMINASE A) (ASPAT)
fragment_1247	403331	403561	230	-0.128439	0.112257	0.587239	aspC	MB0344C	-	CAB5248050.1	PROBABLE ASPARTATE AMINOTRANSFERASE ASPC (TRANSAMINASE A) (ASPAT)
fragment_1248	403562	403800	238	-0.193649	0.00192608	0.0925502	aspC	MB0344C	-	CAB5248050.1	PROBABLE ASPARTATE AMINOTRANSFERASE ASPC (TRANSAMINASE A) (ASPAT)
fragment_1249	403801	403863	62	0.079564	0.921825	0.987275	aspC	MB0344C	-	CAB5248050.1	PROBABLE ASPARTATE AMINOTRANSFERASE ASPC (TRANSAMINASE A) (ASPAT)
fragment_1250	403864	404094	230	-0.111884	0.0887264	0.542891	aspC	MB0344C	-	CAB5248050.1	PROBABLE ASPARTATE AMINOTRANSFERASE ASPC (TRANSAMINASE A) (ASPAT)
fragment_1251	404095	404151	56	-0.796928	0.345001	0.799866	aspC	MB0344C	-	CAB5248050.1	PROBABLE ASPARTATE AMINOTRANSFERASE ASPC (TRANSAMINASE A) (ASPAT)
fragment_1252	404152	404688	536	-0.692902	0.0454459	0.423797	aspC;	MB0344C; MB0345C	-; -	CAB5248050.1; CAB5248051.1	PROBABLE ASPARTATE AMINOTRANSFERASE ASPC (TRANSAMINASE A) (ASPAT); probable iron-sulfur-binding reductase
fragment_1253	404689	404935	246	-0.0237557	0.716819	0.944511		MB0345C	-	CAB5248051.1	probable iron-sulfur-binding reductase
fragment_1254	404936	404991	55	NA	NA	NA		MB0345C	-	CAB5248051.1	probable iron-sulfur-binding reductase
fragment_1255	404992	405114	122	-0.15349	0.286357	0.760607		MB0345C	-	CAB5248051.1	probable iron-sulfur-binding reductase
fragment_1256	405115	405150	35	NA	NA	NA		MB0345C	-	CAB5248051.1	probable iron-sulfur-binding reductase
fragment_1257	405151	405270	119	0.047205	0.772673	0.956174		MB0345C	-	CAB5248051.1	probable iron-sulfur-binding reductase
fragment_1258	405271	405372	101	-0.166782	0.399801	0.832012		MB0345C	-	CAB5248051.1	probable iron-sulfur-binding reductase
fragment_1259	405373	405460	87	0.569234	0.081056	0.531959		MB0345C	-	CAB5248051.1	probable iron-sulfur-binding reductase
fragment_1260	405461	405585	124	-0.0747641	0.714266	0.943801		MB0345C	-	CAB5248051.1	probable iron-sulfur-binding reductase
fragment_1261	405586	405921	335	0.0465955	0.57094	0.911095		MB0345C	-	CAB5248051.1	probable iron-sulfur-binding reductase
fragment_1262	405922	406296	374	-0.100648	0.117215	0.59558		MB0345C	-	CAB5248051.1	probable iron-sulfur-binding reductase
fragment_1263	406297	406441	144	-0.0143851	0.909418	0.984478		MB0345C	-	CAB5248051.1	probable iron-sulfur-binding reductase
fragment_1264	406442	406776	334	0.0652315	0.466684	0.870085		MB0345C	-	CAB5248051.1	probable iron-sulfur-binding reductase
fragment_1265	406777	407005	228	-0.167898	0.0425992	0.414234	;	MB0345C; MB0346C	-; -	CAB5248051.1; CAB5248052.1	probable iron-sulfur-binding reductase; POSSIBLE TRANSCRIPTIONAL REGULATORY PROTEIN
fragment_1266	407006	407163	157	-0.200183	0.146382	0.633655		MB0346C	-	CAB5248052.1	POSSIBLE TRANSCRIPTIONAL REGULATORY PROTEIN
fragment_1267	407164	407240	76	-0.286553	0.477504	0.874217		MB0346C	-	CAB5248052.1	POSSIBLE TRANSCRIPTIONAL REGULATORY PROTEIN
fragment_1268	407241	407292	51	NA	NA	NA		MB0346C	-	CAB5248052.1	POSSIBLE TRANSCRIPTIONAL REGULATORY PROTEIN
fragment_1269	407293	407670	377	-0.048829	0.650617	0.928145		MB0346C	-	CAB5248052.1	POSSIBLE TRANSCRIPTIONAL REGULATORY PROTEIN
fragment_1270	407671	408289	618	0.00541021	0.926038	0.987775		MB0346C	-	CAB5248052.1	POSSIBLE TRANSCRIPTIONAL REGULATORY PROTEIN
fragment_1271	408290	408418	128	0.259081	0.121815	0.605171		MB0346C	-	CAB5248052.1	POSSIBLE TRANSCRIPTIONAL REGULATORY PROTEIN
fragment_1272	408419	408639	220	-0.115075	0.167879	0.663378		MB0346C	-	CAB5248052.1	POSSIBLE TRANSCRIPTIONAL REGULATORY PROTEIN
fragment_1273	408640	408845	205	-0.135658	0.121963	0.605238		MB0346C	-	CAB5248052.1	POSSIBLE TRANSCRIPTIONAL REGULATORY PROTEIN
fragment_1274	408846	408864	18	NA	NA	NA		MB0346C	-	CAB5248052.1	POSSIBLE TRANSCRIPTIONAL REGULATORY PROTEIN
fragment_1275	408865	409761	896	0.10408	0.713575	0.943648	;	MB0346C; MB0347	-; +	CAB5248052.1; CAB5248053.1	POSSIBLE TRANSCRIPTIONAL REGULATORY PROTEIN; conserved protein
fragment_1276	409762	410367	605	-0.0278624	0.6429	0.92707		MB0347	+	CAB5248053.1	conserved protein
fragment_1277	410368	412200	1832	NA	NA	NA	iniA	MB0349	+	CAB5248055.1	ISONIAZID INDUCTIBLE GENE PROTEIN INIA
fragment_1278	412201	412705	504	0.0461393	0.366826	0.814308	iniA	MB0349	+	CAB5248055.1	ISONIAZID INDUCTIBLE GENE PROTEIN INIA
fragment_1279	412706	413227	521	0.110434	0.102498	0.570444	iniA	MB0349	+	CAB5248055.1	ISONIAZID INDUCTIBLE GENE PROTEIN INIA
fragment_1280	413228	413775	547	0.0370146	0.613109	0.915639	iniA	MB0349	+	CAB5248055.1	ISONIAZID INDUCTIBLE GENE PROTEIN INIA
fragment_1281	413776	413886	110	0.0238189	0.895417	0.980276	iniA; iniC	MB0349; MB0350	+; +	CAB5248055.1; CAB5248056.1	ISONIAZID INDUCTIBLE GENE PROTEIN INIA; ISONIAZID INDUCTIBLE GENE PROTEIN INIC
fragment_1282	413887	414156	269	-0.165434	0.0199208	0.30924	iniC	MB0350	+	CAB5248056.1	ISONIAZID INDUCTIBLE GENE PROTEIN INIC
fragment_1283	414157	414597	440	-0.0117161	0.857463	0.972838	iniC	MB0350	+	CAB5248056.1	ISONIAZID INDUCTIBLE GENE PROTEIN INIC
fragment_1284	414598	414621	23	NA	NA	NA	iniC	MB0350	+	CAB5248056.1	ISONIAZID INDUCTIBLE GENE PROTEIN INIC
fragment_1285	414622	415380	758	0.0357247	0.533826	0.896206	iniC	MB0350	+	CAB5248056.1	ISONIAZID INDUCTIBLE GENE PROTEIN INIC
fragment_1286	415381	416786	1405	NA	NA	NA	ansP2	MB0354C	-	CAB5248059.1	POSSIBLE L-ASPARAGINE PERMEASE ANSP2 (L-ASPARAGINE TRANSPORT PROTEIN)
fragment_1287	416787	416819	32	NA	NA	NA	ansP2	MB0354C	-	CAB5248059.1	POSSIBLE L-ASPARAGINE PERMEASE ANSP2 (L-ASPARAGINE TRANSPORT PROTEIN)
fragment_1288	416820	417515	695	0.177444	0.0562696	0.466074	ansP2	MB0354C	-	CAB5248059.1	POSSIBLE L-ASPARAGINE PERMEASE ANSP2 (L-ASPARAGINE TRANSPORT PROTEIN)
fragment_1289	417516	417999	483	-0.0474194	0.675495	0.935212	ansP2	MB0354C	-	CAB5248059.1	POSSIBLE L-ASPARAGINE PERMEASE ANSP2 (L-ASPARAGINE TRANSPORT PROTEIN)
fragment_1290	418000	418418	418	0.0936992	0.0669991	0.497258		MB0355	+	CAB5248060.1	PROBABLE CONSERVED MEMBRANE PROTEIN
fragment_1291	418419	418630	211	-0.202236	0.00674725	0.187766		MB0355	+	CAB5248060.1	PROBABLE CONSERVED MEMBRANE PROTEIN
fragment_1292	418631	418720	89	-0.024906	0.932937	0.989702		MB0355	+	CAB5248060.1	PROBABLE CONSERVED MEMBRANE PROTEIN
fragment_1293	418721	418975	254	-0.222733	0.00397999	0.138347		MB0355	+	CAB5248060.1	PROBABLE CONSERVED MEMBRANE PROTEIN
fragment_1294	418976	419342	366	-0.0979624	0.0206502	0.312681	;	MB0355; MB0356	+; +	CAB5248060.1; CAB5248061.1	PROBABLE CONSERVED MEMBRANE PROTEIN; POSSIBLE TRANSCRIPTIONAL REGULATORY PROTEIN
fragment_1295	419343	419397	54	NA	NA	NA		MB0356	+	CAB5248061.1	POSSIBLE TRANSCRIPTIONAL REGULATORY PROTEIN
fragment_1296	419398	419514	116	0.175764	0.360676	0.80929		MB0356	+	CAB5248061.1	POSSIBLE TRANSCRIPTIONAL REGULATORY PROTEIN
fragment_1297	419515	419571	56	NA	NA	NA		MB0356	+	CAB5248061.1	POSSIBLE TRANSCRIPTIONAL REGULATORY PROTEIN
fragment_1298	419572	419987	415	0.0129439	0.880875	0.977909	;	MB0356; MB0357	+; +	CAB5248061.1; CAB5248062.1	POSSIBLE TRANSCRIPTIONAL REGULATORY PROTEIN; HYPOTHETICAL PROTEIN
fragment_1299	419988	420236	248	0.132076	0.170336	0.667063		MB0357	+	CAB5248062.1	HYPOTHETICAL PROTEIN
fragment_1300	420237	420626	389	0.0485645	0.51481	0.887853		MB0357	+	CAB5248062.1	HYPOTHETICAL PROTEIN
fragment_1301	420627	420674	47	NA	NA	NA		MB0357	+	CAB5248062.1	HYPOTHETICAL PROTEIN
fragment_1302	420675	420767	92	-0.479426	0.0560106	0.466074
fragment_1303	420768	420801	33	NA	NA	NA
fragment_1304	420802	420839	37	NA	NA	NA
fragment_1305	420840	421158	318	-0.134758	0.34822	0.801081	dnaK	MB0358	+	CAB5248063.1	PROBABLE CHAPERONE PROTEIN DNAK (HEAT SHOCK PROTEIN 70) (HEAT SHOCK 70 KDA PROTEIN) (HSP70)
fragment_1306	421159	421596	437	-0.0373967	0.489869	0.878094	dnaK	MB0358	+	CAB5248063.1	PROBABLE CHAPERONE PROTEIN DNAK (HEAT SHOCK PROTEIN 70) (HEAT SHOCK 70 KDA PROTEIN) (HSP70)
fragment_1307	421597	421680	83	0.487694	0.0883611	0.542685	dnaK	MB0358	+	CAB5248063.1	PROBABLE CHAPERONE PROTEIN DNAK (HEAT SHOCK PROTEIN 70) (HEAT SHOCK 70 KDA PROTEIN) (HSP70)
fragment_1308	421681	422160	479	-0.0638735	0.19002	0.687782	dnaK	MB0358	+	CAB5248063.1	PROBABLE CHAPERONE PROTEIN DNAK (HEAT SHOCK PROTEIN 70) (HEAT SHOCK 70 KDA PROTEIN) (HSP70)
fragment_1309	422161	422571	410	-0.139001	0.0204032	0.310395	dnaK	MB0358	+	CAB5248063.1	PROBABLE CHAPERONE PROTEIN DNAK (HEAT SHOCK PROTEIN 70) (HEAT SHOCK 70 KDA PROTEIN) (HSP70)
fragment_1310	422572	422617	45	NA	NA	NA	dnaK	MB0358	+	CAB5248063.1	PROBABLE CHAPERONE PROTEIN DNAK (HEAT SHOCK PROTEIN 70) (HEAT SHOCK 70 KDA PROTEIN) (HSP70)
fragment_1311	422618	422909	291	-0.239169	0.230795	0.71948	dnaK; grpE	MB0358; MB0359	+; +	CAB5248063.1; CAB5248064.1	PROBABLE CHAPERONE PROTEIN DNAK (HEAT SHOCK PROTEIN 70) (HEAT SHOCK 70 KDA PROTEIN) (HSP70); PROBABLE GRPE PROTEIN (HSP-70 COFACTOR)
fragment_1312	422910	423104	194	-0.110484	0.31651	0.781718	grpE	MB0359	+	CAB5248064.1	PROBABLE GRPE PROTEIN (HSP-70 COFACTOR)
fragment_1313	423105	423381	276	-0.224159	0.00381205	0.135038	grpE	MB0359	+	CAB5248064.1	PROBABLE GRPE PROTEIN (HSP-70 COFACTOR)
fragment_1314	423382	423523	141	-0.130753	0.329152	0.791159	grpE; dnaJ1	MB0359; MB0360	+; +	CAB5248064.1; CAB5248065.1	PROBABLE GRPE PROTEIN (HSP-70 COFACTOR); PROBABLE CHAPERONE PROTEIN DNAJ1
fragment_1315	423524	424389	865	0.155454	0.114352	0.590262	dnaJ1	MB0360	+	CAB5248065.1	PROBABLE CHAPERONE PROTEIN DNAJ1
fragment_1316	424390	424595	205	-0.174483	0.0629563	0.486279	dnaJ1	MB0360	+	CAB5248065.1	PROBABLE CHAPERONE PROTEIN DNAJ1
fragment_1317	424596	424728	132	-0.049433	0.76882	0.954959	dnaJ1; hspR	MB0360; MB0361	+; +	CAB5248065.1; CAB5248066.1	PROBABLE CHAPERONE PROTEIN DNAJ1; probable heat shock protein transcriptional repressor hspr (merr family)
fragment_1318	424729	425831	1102	NA	NA	NA	hspR; PPE8	MB0361; MB0362C	+; -	CAB5248066.1; CAB5248067.1	probable heat shock protein transcriptional repressor hspr (merr family); ppe family protein ppe7
fragment_1319	425832	426053	221	0.0513319	0.52223	0.88956	PPE8	MB0362C	-	CAB5248067.1	ppe family protein ppe7
fragment_1320	426054	426482	428	0.19021	0.000257111	0.0274505	PPE8	MB0362C	-	CAB5248067.1	ppe family protein ppe7
fragment_1321	426483	427436	953	0.255331	0.748542	0.952425	PPE8	MB0362C	-	CAB5248067.1	ppe family protein ppe7
fragment_1322	427437	427910	473	0.0405217	0.618976	0.916176	PPE8	MB0362C	-	CAB5248067.1	ppe family protein ppe7
fragment_1323	427911	428678	767	0.184508	0.0227957	0.326281	PPE8	MB0362C	-	CAB5248067.1	ppe family protein ppe7
fragment_1324	428679	429203	524	0.110365	0.0773676	0.524966	PPE8	MB0362C	-	CAB5248067.1	ppe family protein ppe7
fragment_1325	429204	429233	29	NA	NA	NA	PPE8	MB0362C	-	CAB5248067.1	ppe family protein ppe7
fragment_1326	429234	429674	440	0.105396	0.0318257	0.373729	PPE8	MB0362C	-	CAB5248067.1	ppe family protein ppe7
fragment_1327	429675	429764	89	-0.320776	0.275211	0.752628	PPE8	MB0362C	-	CAB5248067.1	ppe family protein ppe7
fragment_1328	429765	430027	262	0.0357302	0.721397	0.945269	PPE8	MB0362C	-	CAB5248067.1	ppe family protein ppe7
fragment_1329	430028	430061	33	NA	NA	NA	PPE8	MB0362C	-	CAB5248067.1	ppe family protein ppe7
fragment_1330	430062	430616	554	0.0807491	0.200201	0.696324	PPE8	MB0362C	-	CAB5248067.1	ppe family protein ppe7
fragment_1331	430617	430646	29	NA	NA	NA	PPE8	MB0362C	-	CAB5248067.1	ppe family protein ppe7
fragment_1332	430647	430676	29	NA	NA	NA	PPE8	MB0362C	-	CAB5248067.1	ppe family protein ppe7
fragment_1333	430677	430691	14	NA	NA	NA	PPE8	MB0362C	-	CAB5248067.1	ppe family protein ppe7
fragment_1334	430692	431081	389	0.143473	0.00285389	0.113513	PPE8	MB0362C	-	CAB5248067.1	ppe family protein ppe7
fragment_1335	431082	431171	89	-0.173157	0.486426	0.875953	PPE8	MB0362C	-	CAB5248067.1	ppe family protein ppe7
fragment_1336	431172	431201	29	NA	NA	NA	PPE8	MB0362C	-	CAB5248067.1	ppe family protein ppe7
fragment_1337	431202	431834	632	0.025975	0.768844	0.954959	PPE8	MB0362C	-	CAB5248067.1	ppe family protein ppe7
fragment_1338	431835	432113	278	-0.0235404	0.812259	0.963993	PPE8	MB0362C	-	CAB5248067.1	ppe family protein ppe7
fragment_1339	432114	432548	434	0.13308	0.0267272	0.349688	PPE8	MB0362C	-	CAB5248067.1	ppe family protein ppe7
fragment_1340	432549	433370	821	0.125294	0.205232	0.701201	PPE8	MB0362C	-	CAB5248067.1	ppe family protein ppe7
fragment_1341	433371	433445	74	0.795098	0.00773958	0.204743	PPE8	MB0362C	-	CAB5248067.1	ppe family protein ppe7
fragment_1342	433446	433505	59	-0.716992	0.196639	0.69297	PPE8	MB0362C	-	CAB5248067.1	ppe family protein ppe7
fragment_1343	433506	433940	434	0.198652	0.011057	0.243046	PPE8	MB0362C	-	CAB5248067.1	ppe family protein ppe7
fragment_1344	433941	434594	653	0.111757	0.190298	0.687782	PPE8	MB0362C	-	CAB5248067.1	ppe family protein ppe7
fragment_1345	434595	434699	104	-0.0948161	0.65536	0.929515	PPE8	MB0362C	-	CAB5248067.1	ppe family protein ppe7
fragment_1346	434700	434996	296	0.188808	0.181169	0.678201	PPE8	MB0362C	-	CAB5248067.1	ppe family protein ppe7
fragment_1347	434997	435692	695	-0.267979	0.0533238	0.455583	PPE8	MB0362C	-	CAB5248067.1	ppe family protein ppe7
fragment_1348	435693	435847	154	0.0858541	0.603218	0.913469	PPE8;	MB0362C; MB0363C	-; -	CAB5248067.1; CAB5248068.1	ppe family protein ppe7; Thioesterase superfamily protein Rv0356c
fragment_1349	435848	436578	730	-0.104275	0.304205	0.77593	; purA	MB0363C; MB0364C	-; -	CAB5248068.1; CAB5248069.1	Thioesterase superfamily protein Rv0356c; PROBABLE ADENYLOSUCCINATE SYNTHETASE PURA (IMP--ASPARTATE LIGASE) (ADSS) (AMPSASE)
fragment_1350	436579	436668	89	-0.0467178	0.867727	0.975314	purA	MB0364C	-	CAB5248069.1	PROBABLE ADENYLOSUCCINATE SYNTHETASE PURA (IMP--ASPARTATE LIGASE) (ADSS) (AMPSASE)
fragment_1351	436669	436794	125	0.17651	0.313968	0.781188	purA	MB0364C	-	CAB5248069.1	PROBABLE ADENYLOSUCCINATE SYNTHETASE PURA (IMP--ASPARTATE LIGASE) (ADSS) (AMPSASE)
fragment_1352	436795	436944	149	-0.0167941	0.900509	0.98154	purA	MB0364C	-	CAB5248069.1	PROBABLE ADENYLOSUCCINATE SYNTHETASE PURA (IMP--ASPARTATE LIGASE) (ADSS) (AMPSASE)
fragment_1353	436945	437499	554	0.0393543	0.63345	0.923031	purA	MB0364C	-	CAB5248069.1	PROBABLE ADENYLOSUCCINATE SYNTHETASE PURA (IMP--ASPARTATE LIGASE) (ADSS) (AMPSASE)
fragment_1354	437500	437538	38	NA	NA	NA	purA	MB0364C	-	CAB5248069.1	PROBABLE ADENYLOSUCCINATE SYNTHETASE PURA (IMP--ASPARTATE LIGASE) (ADSS) (AMPSASE)
fragment_1355	437539	437872	333	0.0746023	0.289389	0.764885	purA	MB0364C	-	CAB5248069.1	PROBABLE ADENYLOSUCCINATE SYNTHETASE PURA (IMP--ASPARTATE LIGASE) (ADSS) (AMPSASE)
fragment_1356	437873	438361	488	-0.127694	0.840115	0.969097		MB0365	+	CAB5248070.1	conserved protein
fragment_1357	438362	438417	55	NA	NA	NA		MB0365	+	CAB5248070.1	conserved protein
fragment_1358	438418	439048	630	0.039162	0.51803	0.887854	;	MB0365; MB0366	+; +	CAB5248070.1; CAB5248071.1	conserved protein; PROBABLE CONSERVED INTEGRAL MEMBRANE PROTEIN
fragment_1359	439049	439508	459	0.0793529	0.179642	0.67795	;	MB0366; MB0367C	+; -	CAB5248071.1; CAB5248072.1	PROBABLE CONSERVED INTEGRAL MEMBRANE PROTEIN; conserved protein
fragment_1360	439509	439661	152	-0.0617304	0.682807	0.93836		MB0367C	-	CAB5248072.1	conserved protein
fragment_1361	439662	439799	137	-0.151015	0.283143	0.757323		MB0367C	-	CAB5248072.1	conserved protein
fragment_1362	439800	439937	137	-0.0602081	0.656829	0.930085		MB0368	+	CAB5248073.1	PROBABLE CONSERVED MEMBRANE PROTEIN
fragment_1363	439938	440366	428	-0.0620193	0.492258	0.879283		MB0368	+	CAB5248073.1	PROBABLE CONSERVED MEMBRANE PROTEIN
fragment_1364	440367	440990	623	0.0582659	0.306018	0.77593	; mgtE	MB0368; MB0369	+; +	CAB5248073.1; CAB5248074.1	PROBABLE CONSERVED MEMBRANE PROTEIN; POSSIBLE Mg2+ TRANSPORT TRANSMEMBRANE PROTEIN MGTE
fragment_1365	440991	441044	53	NA	NA	NA	mgtE	MB0369	+	CAB5248074.1	POSSIBLE Mg2+ TRANSPORT TRANSMEMBRANE PROTEIN MGTE
fragment_1366	441045	441080	35	NA	NA	NA	mgtE	MB0369	+	CAB5248074.1	POSSIBLE Mg2+ TRANSPORT TRANSMEMBRANE PROTEIN MGTE
fragment_1367	441081	441104	23	NA	NA	NA	mgtE	MB0369	+	CAB5248074.1	POSSIBLE Mg2+ TRANSPORT TRANSMEMBRANE PROTEIN MGTE
fragment_1368	441105	441277	172	-0.091467	0.420426	0.845296	mgtE	MB0369	+	CAB5248074.1	POSSIBLE Mg2+ TRANSPORT TRANSMEMBRANE PROTEIN MGTE
fragment_1369	441278	441506	228	-0.0383213	0.567037	0.909186	mgtE	MB0369	+	CAB5248074.1	POSSIBLE Mg2+ TRANSPORT TRANSMEMBRANE PROTEIN MGTE
fragment_1370	441507	441554	47	NA	NA	NA	mgtE	MB0369	+	CAB5248074.1	POSSIBLE Mg2+ TRANSPORT TRANSMEMBRANE PROTEIN MGTE
fragment_1371	441555	441983	428	0.0700068	0.266766	0.74628	mgtE	MB0369	+	CAB5248074.1	POSSIBLE Mg2+ TRANSPORT TRANSMEMBRANE PROTEIN MGTE
fragment_1372	441984	442256	272	-0.158126	0.104609	0.574555	mgtE	MB0369	+	CAB5248074.1	POSSIBLE Mg2+ TRANSPORT TRANSMEMBRANE PROTEIN MGTE
fragment_1373	442257	442353	96	0.19606	0.381743	0.822853	mgtE; fba	MB0369; MB0370C	+; -	CAB5248074.1; CAB5248075.1	POSSIBLE Mg2+ TRANSPORT TRANSMEMBRANE PROTEIN MGTE; PROBABLE FRUCTOSE-BISPHOSPHATE ALDOLASE FBA
fragment_1374	442354	442373	19	NA	NA	NA	fba	MB0370C	-	CAB5248075.1	PROBABLE FRUCTOSE-BISPHOSPHATE ALDOLASE FBA
fragment_1375	442374	442606	232	-0.130488	0.0551974	0.464985	fba	MB0370C	-	CAB5248075.1	PROBABLE FRUCTOSE-BISPHOSPHATE ALDOLASE FBA
fragment_1376	442607	442654	47	NA	NA	NA	fba	MB0370C	-	CAB5248075.1	PROBABLE FRUCTOSE-BISPHOSPHATE ALDOLASE FBA
fragment_1377	442655	442780	125	-0.0967392	0.518076	0.887854	fba	MB0370C	-	CAB5248075.1	PROBABLE FRUCTOSE-BISPHOSPHATE ALDOLASE FBA
fragment_1378	442781	442879	98	-0.274553	0.219209	0.713315	fba	MB0370C	-	CAB5248075.1	PROBABLE FRUCTOSE-BISPHOSPHATE ALDOLASE FBA
fragment_1379	442880	443006	126	-0.0364314	0.823155	0.965731	fba	MB0370C	-	CAB5248075.1	PROBABLE FRUCTOSE-BISPHOSPHATE ALDOLASE FBA
fragment_1380	443007	443372	365	-0.0166612	0.800051	0.961986	fba	MB0370C	-	CAB5248075.1	PROBABLE FRUCTOSE-BISPHOSPHATE ALDOLASE FBA
fragment_1381	443373	443973	600	-0.0273209	0.688846	0.939462		MB0371	+	CAB5248076.1	POSSIBLE CONSERVED TRANSMEMBRANE PROTEIN
fragment_1382	443974	444097	123	-0.0720745	0.690331	0.939804	;	MB0371; MB0372C	+; -	CAB5248076.1; CAB5248077.1	POSSIBLE CONSERVED TRANSMEMBRANE PROTEIN; fructose-bisphosphate aldolase family protein
fragment_1383	444098	444147	49	NA	NA	NA		MB0372C	-	CAB5248077.1	fructose-bisphosphate aldolase family protein
fragment_1384	444148	444181	33	NA	NA	NA		MB0372C	-	CAB5248077.1	fructose-bisphosphate aldolase family protein
fragment_1385	444182	444555	373	-0.00780834	0.940809	0.991735		MB0372C	-	CAB5248077.1	fructose-bisphosphate aldolase family protein
fragment_1386	444556	444849	293	-0.0953727	0.252871	0.737808		MB0372C	-	CAB5248077.1	fructose-bisphosphate aldolase family protein
fragment_1387	444850	444937	87	0.159009	0.558148	0.907569		MB0372C	-	CAB5248077.1	fructose-bisphosphate aldolase family protein
fragment_1388	444938	445026	88	0.0714453	0.787343	0.959242		MB0372C	-	CAB5248077.1	fructose-bisphosphate aldolase family protein
fragment_1389	445027	445078	51	NA	NA	NA		MB0372C	-	CAB5248077.1	fructose-bisphosphate aldolase family protein
fragment_1390	445079	445419	340	-0.01286	0.926128	0.987775	;	MB0372C; MB0373C	-; -	CAB5248077.1; CAB5248078.1	fructose-bisphosphate aldolase family protein; Predicted kinase
fragment_1391	445420	445578	158	0.0376442	0.762952	0.954033		MB0373C	-	CAB5248078.1	Predicted kinase
fragment_1392	445579	445584	5	NA	NA	NA		MB0373C	-	CAB5248078.1	Predicted kinase
fragment_1393	445585	445854	269	-0.335808	0.388333	0.825648		MB0373C	-	CAB5248078.1	Predicted kinase
fragment_1394	445855	446004	149	-0.0135248	0.914624	0.985783		MB0374C	-	CAB5248079.1	signal transduction
fragment_1395	446005	446082	77	0.302828	0.592082	0.912768		MB0374C	-	CAB5248079.1	signal transduction
fragment_1396	446083	446152	69	0.185881	0.753919	0.953609		MB0374C	-	CAB5248079.1	signal transduction
fragment_1397	446153	446285	132	0.0203536	0.908126	0.984226		MB0374C	-	CAB5248079.1	signal transduction
fragment_1398	446286	446309	23	NA	NA	NA
fragment_1399	446310	447626	1316	NA	NA	NA		MB0376C	-	CAB5248081.1	POSSIBLE MEMBRANE OXIDOREDUCTASE
fragment_1400	447627	447644	17	NA	NA	NA		MB0376C	-	CAB5248081.1	POSSIBLE MEMBRANE OXIDOREDUCTASE
fragment_1401	447645	447719	74	0.0209317	0.959406	0.994151		MB0376C	-	CAB5248081.1	POSSIBLE MEMBRANE OXIDOREDUCTASE
fragment_1402	447720	447755	35	NA	NA	NA		MB0376C	-	CAB5248081.1	POSSIBLE MEMBRANE OXIDOREDUCTASE
fragment_1403	447756	447863	107	0.0691091	0.716737	0.944511		MB0376C	-	CAB5248081.1	POSSIBLE MEMBRANE OXIDOREDUCTASE
fragment_1404	447864	448190	326	0.0429834	0.548443	0.9026	;	MB0376C; MB0377C	-; -	CAB5248081.1; CAB5248082.1	POSSIBLE MEMBRANE OXIDOREDUCTASE; POSSIBLE OXIDOREDUCTASE
fragment_1405	448191	448575	384	-0.0509243	0.542446	0.899688		MB0377C	-	CAB5248082.1	POSSIBLE OXIDOREDUCTASE
fragment_1406	448576	448803	227	-0.289899	5.84817e-06	0.0013019		MB0377C	-	CAB5248082.1	POSSIBLE OXIDOREDUCTASE
fragment_1407	448804	449171	367	0.0572099	0.583932	0.912768	;	MB0377C; MB0378C	-; -	CAB5248082.1; CAB5248083.1	POSSIBLE OXIDOREDUCTASE; Molybdenum cofactor cytidylyltransferase (EC
fragment_1408	449172	449507	335	-0.230628	0.18464	0.683145		MB0378C	-	CAB5248083.1	Molybdenum cofactor cytidylyltransferase (EC
fragment_1409	449508	449579	71	0.137165	0.794122	0.961184		MB0378C	-	CAB5248083.1	Molybdenum cofactor cytidylyltransferase (EC
fragment_1410	449580	450073	493	-0.0487253	0.438298	0.856508	;	MB0378C; MB0379C	-; -	CAB5248083.1; CAB5248084.1	Molybdenum cofactor cytidylyltransferase (EC; Aerobic carbon monoxide dehydrogenase molybdenum cofactor insertion protein CoxF
fragment_1411	450074	450144	70	-0.11368	0.823209	0.965731		MB0379C	-	CAB5248084.1	Aerobic carbon monoxide dehydrogenase molybdenum cofactor insertion protein CoxF
fragment_1412	450145	450376	231	-0.155627	0.028335	0.356761		MB0379C	-	CAB5248084.1	Aerobic carbon monoxide dehydrogenase molybdenum cofactor insertion protein CoxF
fragment_1413	450377	450416	39	NA	NA	NA		MB0379C	-	CAB5248084.1	Aerobic carbon monoxide dehydrogenase molybdenum cofactor insertion protein CoxF
fragment_1414	450417	451231	814	0.12857	0.145389	0.632889		MB0380C	-	CAB5248085.1	PROBABLE CARBON MONOXYDE DEHYDROGENASE (LARGE CHAIN)
fragment_1415	451232	451330	98	-0.308552	0.172985	0.669047		MB0380C	-	CAB5248085.1	PROBABLE CARBON MONOXYDE DEHYDROGENASE (LARGE CHAIN)
fragment_1416	451331	451429	98	0.0170693	0.941632	0.991794		MB0380C	-	CAB5248085.1	PROBABLE CARBON MONOXYDE DEHYDROGENASE (LARGE CHAIN)
fragment_1417	451430	451594	164	-0.0378168	0.746729	0.952111		MB0380C	-	CAB5248085.1	PROBABLE CARBON MONOXYDE DEHYDROGENASE (LARGE CHAIN)
fragment_1418	451595	451615	20	NA	NA	NA		MB0380C	-	CAB5248085.1	PROBABLE CARBON MONOXYDE DEHYDROGENASE (LARGE CHAIN)
fragment_1419	451616	451757	141	-0.280458	0.0230498	0.327231		MB0380C	-	CAB5248085.1	PROBABLE CARBON MONOXYDE DEHYDROGENASE (LARGE CHAIN)
fragment_1420	451758	452146	388	-0.0206269	0.823167	0.965731		MB0380C	-	CAB5248085.1	PROBABLE CARBON MONOXYDE DEHYDROGENASE (LARGE CHAIN)
fragment_1421	452147	453048	901	-0.0821368	0.770379	0.955486	;	MB0380C; MB0381C	-; -	CAB5248085.1; CAB5248086.1	PROBABLE CARBON MONOXYDE DEHYDROGENASE (LARGE CHAIN); PROBABLE CARBON MONOXYDE DEHYDROGENASE (SMALL CHAIN)
fragment_1422	453049	453210	161	-0.199631	0.0854082	0.537741		MB0381C	-	CAB5248086.1	PROBABLE CARBON MONOXYDE DEHYDROGENASE (SMALL CHAIN)
fragment_1423	453211	453442	231	-0.282587	0.000287785	0.0290915	;	MB0381C; MB0382C	-; -	CAB5248086.1; CAB5248087.1	PROBABLE CARBON MONOXYDE DEHYDROGENASE (SMALL CHAIN); PROBABLE CARBON MONOXYDE DEHYDROGENASE (MEDIUM CHAIN)
fragment_1424	453443	453515	72	0.0809303	0.857317	0.972838		MB0382C	-	CAB5248087.1	PROBABLE CARBON MONOXYDE DEHYDROGENASE (MEDIUM CHAIN)
fragment_1425	453516	454085	569	0.0733961	0.38075	0.822722		MB0382C	-	CAB5248087.1	PROBABLE CARBON MONOXYDE DEHYDROGENASE (MEDIUM CHAIN)
fragment_1426	454086	454442	356	-0.0790901	0.494538	0.879993	;	MB0382C; MB0383C	-; -	CAB5248087.1; CAB5248088.1	PROBABLE CARBON MONOXYDE DEHYDROGENASE (MEDIUM CHAIN); Xanthine and CO dehydrogenases maturation factor, XdhC/CoxF family
fragment_1427	454443	455078	635	-0.0252639	0.702425	0.941788		MB0383C	-	CAB5248088.1	Xanthine and CO dehydrogenases maturation factor, XdhC/CoxF family
fragment_1428	455079	455087	8	NA	NA	NA		MB0383C	-	CAB5248088.1	Xanthine and CO dehydrogenases maturation factor, XdhC/CoxF family
fragment_1429	455088	455231	143	-0.0540135	0.681264	0.937663		MB0383C	-	CAB5248088.1	Xanthine and CO dehydrogenases maturation factor, XdhC/CoxF family
fragment_1430	455232	455393	161	-0.0246043	0.850986	0.971442		MB0383C	-	CAB5248088.1	Xanthine and CO dehydrogenases maturation factor, XdhC/CoxF family
fragment_1431	455394	455768	374	0.0158189	0.908005	0.984226		MB0384	+	CAB5248089.1	PROBABLE TRANSCRIPTIONAL REGULATORY PROTEIN (PROBABLY LYSR-FAMILY)
fragment_1432	455769	455887	118	0.260316	0.159282	0.651878		MB0384	+	CAB5248089.1	PROBABLE TRANSCRIPTIONAL REGULATORY PROTEIN (PROBABLY LYSR-FAMILY)
fragment_1433	455888	456296	408	0.0221629	0.722206	0.945367		MB0384	+	CAB5248089.1	PROBABLE TRANSCRIPTIONAL REGULATORY PROTEIN (PROBABLY LYSR-FAMILY)
fragment_1434	456297	456400	103	-0.106765	0.628545	0.921461		MB0384	+	CAB5248089.1	PROBABLE TRANSCRIPTIONAL REGULATORY PROTEIN (PROBABLY LYSR-FAMILY)
fragment_1435	456401	456404	3	NA	NA	NA		MB0384	+	CAB5248089.1	PROBABLE TRANSCRIPTIONAL REGULATORY PROTEIN (PROBABLY LYSR-FAMILY)
fragment_1436	456405	456977	572	0.278365	0.663656	0.931822
fragment_1437	456978	457168	190	-0.0679028	0.496004	0.881156	secE2	MB0386	+	CAB5248091.1	POSSIBLE PROTEIN TRANSPORT PROTEIN SECE2
fragment_1438	457169	458253	1084	NA	NA	NA	secE2;	MB0386; MB0388C	+; -	CAB5248091.1; CAB5248093.1	POSSIBLE PROTEIN TRANSPORT PROTEIN SECE2; HYPOTHETICAL PROTEIN
fragment_1439	458254	458268	14	NA	NA	NA		MB0388C	-	CAB5248093.1	HYPOTHETICAL PROTEIN
fragment_1440	458269	458539	270	-0.209594	0.00234377	0.105597		MB0388C	-	CAB5248093.1	HYPOTHETICAL PROTEIN
fragment_1441	458540	460566	2026	NA	NA	NA	; clpB	MB0388C; MB0391C	-; -	CAB5248093.1; CAB5248096.1	HYPOTHETICAL PROTEIN; PROBABLE ENDOPEPTIDASE ATP BINDING PROTEIN (CHAIN B) CLPB (CLPB PROTEIN) (HEAT SHOCK PROTEIN F84.1)
fragment_1442	460567	460674	107	-0.235579	0.244033	0.730074	clpB	MB0391C	-	CAB5248096.1	PROBABLE ENDOPEPTIDASE ATP BINDING PROTEIN (CHAIN B) CLPB (CLPB PROTEIN) (HEAT SHOCK PROTEIN F84.1)
fragment_1443	460675	460707	32	NA	NA	NA	clpB	MB0391C	-	CAB5248096.1	PROBABLE ENDOPEPTIDASE ATP BINDING PROTEIN (CHAIN B) CLPB (CLPB PROTEIN) (HEAT SHOCK PROTEIN F84.1)
fragment_1444	460708	460716	8	NA	NA	NA	clpB	MB0391C	-	CAB5248096.1	PROBABLE ENDOPEPTIDASE ATP BINDING PROTEIN (CHAIN B) CLPB (CLPB PROTEIN) (HEAT SHOCK PROTEIN F84.1)
fragment_1445	460717	460740	23	NA	NA	NA	clpB	MB0391C	-	CAB5248096.1	PROBABLE ENDOPEPTIDASE ATP BINDING PROTEIN (CHAIN B) CLPB (CLPB PROTEIN) (HEAT SHOCK PROTEIN F84.1)
fragment_1446	460741	461031	290	-0.171425	0.0282304	0.356733	clpB	MB0391C	-	CAB5248096.1	PROBABLE ENDOPEPTIDASE ATP BINDING PROTEIN (CHAIN B) CLPB (CLPB PROTEIN) (HEAT SHOCK PROTEIN F84.1)
fragment_1447	461032	461175	143	-0.127766	0.304046	0.77593	clpB	MB0391C	-	CAB5248096.1	PROBABLE ENDOPEPTIDASE ATP BINDING PROTEIN (CHAIN B) CLPB (CLPB PROTEIN) (HEAT SHOCK PROTEIN F84.1)
fragment_1448	461176	461319	143	-0.0516313	0.711957	0.943535	clpB	MB0391C	-	CAB5248096.1	PROBABLE ENDOPEPTIDASE ATP BINDING PROTEIN (CHAIN B) CLPB (CLPB PROTEIN) (HEAT SHOCK PROTEIN F84.1)
fragment_1449	461320	461340	20	NA	NA	NA	clpB	MB0391C	-	CAB5248096.1	PROBABLE ENDOPEPTIDASE ATP BINDING PROTEIN (CHAIN B) CLPB (CLPB PROTEIN) (HEAT SHOCK PROTEIN F84.1)
fragment_1450	461341	461481	140	-0.102815	0.470597	0.871885	clpB	MB0391C	-	CAB5248096.1	PROBABLE ENDOPEPTIDASE ATP BINDING PROTEIN (CHAIN B) CLPB (CLPB PROTEIN) (HEAT SHOCK PROTEIN F84.1)
fragment_1451	461482	461517	35	NA	NA	NA	clpB	MB0391C	-	CAB5248096.1	PROBABLE ENDOPEPTIDASE ATP BINDING PROTEIN (CHAIN B) CLPB (CLPB PROTEIN) (HEAT SHOCK PROTEIN F84.1)
fragment_1452	461518	461583	65	0.985163	0.183057	0.680398	clpB	MB0391C	-	CAB5248096.1	PROBABLE ENDOPEPTIDASE ATP BINDING PROTEIN (CHAIN B) CLPB (CLPB PROTEIN) (HEAT SHOCK PROTEIN F84.1)
fragment_1453	461584	461646	62	-0.379136	0.612527	0.915152	clpB	MB0391C	-	CAB5248096.1	PROBABLE ENDOPEPTIDASE ATP BINDING PROTEIN (CHAIN B) CLPB (CLPB PROTEIN) (HEAT SHOCK PROTEIN F84.1)
fragment_1454	461647	461676	29	NA	NA	NA	clpB	MB0391C	-	CAB5248096.1	PROBABLE ENDOPEPTIDASE ATP BINDING PROTEIN (CHAIN B) CLPB (CLPB PROTEIN) (HEAT SHOCK PROTEIN F84.1)
fragment_1455	461677	461688	11	NA	NA	NA	clpB	MB0391C	-	CAB5248096.1	PROBABLE ENDOPEPTIDASE ATP BINDING PROTEIN (CHAIN B) CLPB (CLPB PROTEIN) (HEAT SHOCK PROTEIN F84.1)
fragment_1456	461689	461900	211	-0.0706543	0.422992	0.847847	clpB	MB0391C	-	CAB5248096.1	PROBABLE ENDOPEPTIDASE ATP BINDING PROTEIN (CHAIN B) CLPB (CLPB PROTEIN) (HEAT SHOCK PROTEIN F84.1)
fragment_1457	461901	462183	282	-0.0968892	0.275661	0.752628	clpB	MB0391C	-	CAB5248096.1	PROBABLE ENDOPEPTIDASE ATP BINDING PROTEIN (CHAIN B) CLPB (CLPB PROTEIN) (HEAT SHOCK PROTEIN F84.1)
fragment_1458	462184	462328	144	-0.0583578	0.703543	0.942049	clpB	MB0391C	-	CAB5248096.1	PROBABLE ENDOPEPTIDASE ATP BINDING PROTEIN (CHAIN B) CLPB (CLPB PROTEIN) (HEAT SHOCK PROTEIN F84.1)
fragment_1459	462329	462648	319	-0.0395709	0.729561	0.946124	clpB	MB0391C	-	CAB5248096.1	PROBABLE ENDOPEPTIDASE ATP BINDING PROTEIN (CHAIN B) CLPB (CLPB PROTEIN) (HEAT SHOCK PROTEIN F84.1)
fragment_1460	462649	462720	71	-0.155213	0.724011	0.946011	clpB	MB0391C	-	CAB5248096.1	PROBABLE ENDOPEPTIDASE ATP BINDING PROTEIN (CHAIN B) CLPB (CLPB PROTEIN) (HEAT SHOCK PROTEIN F84.1)
fragment_1461	462721	462732	11	NA	NA	NA	clpB	MB0391C	-	CAB5248096.1	PROBABLE ENDOPEPTIDASE ATP BINDING PROTEIN (CHAIN B) CLPB (CLPB PROTEIN) (HEAT SHOCK PROTEIN F84.1)
fragment_1462	462733	462774	41	NA	NA	NA	clpB	MB0391C	-	CAB5248096.1	PROBABLE ENDOPEPTIDASE ATP BINDING PROTEIN (CHAIN B) CLPB (CLPB PROTEIN) (HEAT SHOCK PROTEIN F84.1)
fragment_1463	462775	463136	361	0.077748	0.441056	0.857083	clpB	MB0391C	-	CAB5248096.1	PROBABLE ENDOPEPTIDASE ATP BINDING PROTEIN (CHAIN B) CLPB (CLPB PROTEIN) (HEAT SHOCK PROTEIN F84.1)
fragment_1464	463137	463203	66	0.562865	0.408928	0.838039		MB0392	+	CAB5248097.1	PROBABLE MONOOXYGENASE
fragment_1465	463204	463341	137	-0.104725	0.44096	0.857083		MB0392	+	CAB5248097.1	PROBABLE MONOOXYGENASE
fragment_1466	463342	463386	44	NA	NA	NA		MB0392	+	CAB5248097.1	PROBABLE MONOOXYGENASE
fragment_1467	463387	463656	269	-0.159524	0.0485527	0.439794		MB0392	+	CAB5248097.1	PROBABLE MONOOXYGENASE
fragment_1468	463657	464613	956	0.259122	0.786507	0.958893	;	MB0392; MB0393	+; +	CAB5248097.1; CAB5248098.1	PROBABLE MONOOXYGENASE; PROBABLE TRANSCRIPTIONAL REGULATORY PROTEIN (PROBABLY LUXR/UHPA-FAMILY)
fragment_1469	464614	464926	312	-0.0831019	0.571907	0.911095		MB0393	+	CAB5248098.1	PROBABLE TRANSCRIPTIONAL REGULATORY PROTEIN (PROBABLY LUXR/UHPA-FAMILY)
fragment_1470	464927	465127	200	-0.104136	0.225642	0.716062		MB0393	+	CAB5248098.1	PROBABLE TRANSCRIPTIONAL REGULATORY PROTEIN (PROBABLY LUXR/UHPA-FAMILY)
fragment_1471	465128	465432	304	-0.143747	0.135467	0.622194		MB0393	+	CAB5248098.1	PROBABLE TRANSCRIPTIONAL REGULATORY PROTEIN (PROBABLY LUXR/UHPA-FAMILY)
fragment_1472	465433	465589	156	0.123658	0.341659	0.798595		MB0393	+	CAB5248098.1	PROBABLE TRANSCRIPTIONAL REGULATORY PROTEIN (PROBABLY LUXR/UHPA-FAMILY)
fragment_1473	465590	466439	849	0.200553	0.0181496	0.296255		MB0393	+	CAB5248098.1	PROBABLE TRANSCRIPTIONAL REGULATORY PROTEIN (PROBABLY LUXR/UHPA-FAMILY)
fragment_1474	466440	466603	163	0.0473831	0.741446	0.950821		MB0393	+	CAB5248098.1	PROBABLE TRANSCRIPTIONAL REGULATORY PROTEIN (PROBABLY LUXR/UHPA-FAMILY)
fragment_1475	466604	466669	65	0.746039	0.177732	0.674657		MB0393	+	CAB5248098.1	PROBABLE TRANSCRIPTIONAL REGULATORY PROTEIN (PROBABLY LUXR/UHPA-FAMILY)
fragment_1476	466670	466684	14	NA	NA	NA		MB0393	+	CAB5248098.1	PROBABLE TRANSCRIPTIONAL REGULATORY PROTEIN (PROBABLY LUXR/UHPA-FAMILY)
fragment_1477	466685	466852	167	-0.269609	0.0240991	0.335611		MB0393	+	CAB5248098.1	PROBABLE TRANSCRIPTIONAL REGULATORY PROTEIN (PROBABLY LUXR/UHPA-FAMILY)
fragment_1478	466853	468080	1227	NA	NA	NA	; PPE9	MB0393; MB0394C	+; -	CAB5248098.1; CAB5248099.1	PROBABLE TRANSCRIPTIONAL REGULATORY PROTEIN (PROBABLY LUXR/UHPA-FAMILY); conserved hypothetical protein
fragment_1479	468081	468286	205	-0.0964778	0.333466	0.793872	PPE9	MB0394C	-	CAB5248099.1	conserved hypothetical protein
fragment_1480	468287	468330	43	NA	NA	NA	PPE9	MB0394C	-	CAB5248099.1	conserved hypothetical protein
fragment_1481	468331	469105	774	-0.106388	0.363645	0.811609	PPE9	MB0394C	-	CAB5248099.1	conserved hypothetical protein
fragment_1482	469106	469351	245	-0.0902536	0.337653	0.797127
fragment_1483	469352	469415	63	-1.28937	0.0981485	0.564318	purT	MB0395	+	CAB5248100.1	PROBABLE PHOSPHORIBOSYLGLYCINAMIDE FORMYLTRANSFERASE 2 PURT (GART 2) (GAR TRANSFORMYLASE 2) (5'-PHOSPHORIBOSYLGLYCINAMIDE TRANSFORMYLASE 2) (FORMATE-DEPENDENT GAR TRANSFORMYLASE)
fragment_1484	469416	469471	55	NA	NA	NA	purT	MB0395	+	CAB5248100.1	PROBABLE PHOSPHORIBOSYLGLYCINAMIDE FORMYLTRANSFERASE 2 PURT (GART 2) (GAR TRANSFORMYLASE 2) (5'-PHOSPHORIBOSYLGLYCINAMIDE TRANSFORMYLASE 2) (FORMATE-DEPENDENT GAR TRANSFORMYLASE)
fragment_1485	469472	469591	119	-0.0924033	0.564291	0.908214	purT	MB0395	+	CAB5248100.1	PROBABLE PHOSPHORIBOSYLGLYCINAMIDE FORMYLTRANSFERASE 2 PURT (GART 2) (GAR TRANSFORMYLASE 2) (5'-PHOSPHORIBOSYLGLYCINAMIDE TRANSFORMYLASE 2) (FORMATE-DEPENDENT GAR TRANSFORMYLASE)
fragment_1486	469592	469702	110	-0.302817	0.133658	0.621397	purT	MB0395	+	CAB5248100.1	PROBABLE PHOSPHORIBOSYLGLYCINAMIDE FORMYLTRANSFERASE 2 PURT (GART 2) (GAR TRANSFORMYLASE 2) (5'-PHOSPHORIBOSYLGLYCINAMIDE TRANSFORMYLASE 2) (FORMATE-DEPENDENT GAR TRANSFORMYLASE)
fragment_1487	469703	469774	71	0.643126	0.14736	0.635283	purT	MB0395	+	CAB5248100.1	PROBABLE PHOSPHORIBOSYLGLYCINAMIDE FORMYLTRANSFERASE 2 PURT (GART 2) (GAR TRANSFORMYLASE 2) (5'-PHOSPHORIBOSYLGLYCINAMIDE TRANSFORMYLASE 2) (FORMATE-DEPENDENT GAR TRANSFORMYLASE)
fragment_1488	469775	469896	121	0.0757805	0.601294	0.913469	purT	MB0395	+	CAB5248100.1	PROBABLE PHOSPHORIBOSYLGLYCINAMIDE FORMYLTRANSFERASE 2 PURT (GART 2) (GAR TRANSFORMYLASE 2) (5'-PHOSPHORIBOSYLGLYCINAMIDE TRANSFORMYLASE 2) (FORMATE-DEPENDENT GAR TRANSFORMYLASE)
fragment_1489	469897	470143	246	-0.237368	0.00522437	0.161724	purT	MB0395	+	CAB5248100.1	PROBABLE PHOSPHORIBOSYLGLYCINAMIDE FORMYLTRANSFERASE 2 PURT (GART 2) (GAR TRANSFORMYLASE 2) (5'-PHOSPHORIBOSYLGLYCINAMIDE TRANSFORMYLASE 2) (FORMATE-DEPENDENT GAR TRANSFORMYLASE)
fragment_1490	470144	470615	471	-0.05439	0.267296	0.74634	purT;	MB0395; MB0396	+; +	CAB5248100.1; CAB5248101.1	PROBABLE PHOSPHORIBOSYLGLYCINAMIDE FORMYLTRANSFERASE 2 PURT (GART 2) (GAR TRANSFORMYLASE 2) (5'-PHOSPHORIBOSYLGLYCINAMIDE TRANSFORMYLASE 2) (FORMATE-DEPENDENT GAR TRANSFORMYLASE); Rhodanese-related sulfurtransferase
fragment_1491	470616	471212	596	0.0590466	0.391821	0.827204	; metZ	MB0396; MB0397	+; +	CAB5248101.1; CAB5248102.1	Rhodanese-related sulfurtransferase; PROBABLE O-SUCCINYLHOMOSERINE SULFHYDRYLASE METZ (OSH SULFHYDRYLASE)
fragment_1492	471213	471575	362	-0.00568847	0.96429	0.994151	metZ	MB0397	+	CAB5248102.1	PROBABLE O-SUCCINYLHOMOSERINE SULFHYDRYLASE METZ (OSH SULFHYDRYLASE)
fragment_1493	471576	471764	188	0.012525	0.903878	0.982397	metZ	MB0397	+	CAB5248102.1	PROBABLE O-SUCCINYLHOMOSERINE SULFHYDRYLASE METZ (OSH SULFHYDRYLASE)
fragment_1494	471765	472246	481	-0.00909714	0.853778	0.971905	metZ; ndhA	MB0397; MB0398C	+; -	CAB5248102.1; CAB5248103.1	PROBABLE O-SUCCINYLHOMOSERINE SULFHYDRYLASE METZ (OSH SULFHYDRYLASE); PROBABLE MEMBRANE NADH DEHYDROGENASE NDHA
fragment_1495	472247	472501	254	0.25931	0.0260166	0.346325	metZ; ndhA	MB0397; MB0398C	+; -	CAB5248102.1; CAB5248103.1	PROBABLE O-SUCCINYLHOMOSERINE SULFHYDRYLASE METZ (OSH SULFHYDRYLASE); PROBABLE MEMBRANE NADH DEHYDROGENASE NDHA
fragment_1496	472502	472978	476	0.148335	0.195361	0.691028	ndhA	MB0398C	-	CAB5248103.1	PROBABLE MEMBRANE NADH DEHYDROGENASE NDHA
fragment_1497	472979	473086	107	0.0912533	0.618328	0.916176	ndhA	MB0398C	-	CAB5248103.1	PROBABLE MEMBRANE NADH DEHYDROGENASE NDHA
fragment_1498	473087	473221	134	0.393913	0.0471254	0.4329	ndhA	MB0398C	-	CAB5248103.1	PROBABLE MEMBRANE NADH DEHYDROGENASE NDHA
fragment_1499	473222	473691	469	0.0841045	0.520181	0.888526	ndhA	MB0398C	-	CAB5248103.1	PROBABLE MEMBRANE NADH DEHYDROGENASE NDHA
fragment_1500	473692	474065	373	-0.0492102	0.479495	0.874364		MB0399	+	CAB5248104.1	CONSERVED 13E12 REPEAT FAMILY PROTEIN
fragment_1501	474066	474109	43	NA	NA	NA		MB0399	+	CAB5248104.1	CONSERVED 13E12 REPEAT FAMILY PROTEIN
fragment_1502	474110	474529	419	-0.0474561	0.676992	0.935764		MB0399	+	CAB5248104.1	CONSERVED 13E12 REPEAT FAMILY PROTEIN
fragment_1503	474530	474616	86	-0.0838155	0.775126	0.957062		MB0399	+	CAB5248104.1	CONSERVED 13E12 REPEAT FAMILY PROTEIN
fragment_1504	474617	475216	599	-0.614352	0.0973918	0.563001	;	MB0399; MB0400C	+; -	CAB5248104.1; CAB5248105.1	CONSERVED 13E12 REPEAT FAMILY PROTEIN; POSSIBLE SECRETED PROTEIN
fragment_1505	475217	475581	364	0.0187916	0.870956	0.975578		MB0400C	-	CAB5248105.1	POSSIBLE SECRETED PROTEIN
fragment_1506	475582	475863	281	-0.10765	0.413617	0.841451		MB0400C	-	CAB5248105.1	POSSIBLE SECRETED PROTEIN
fragment_1507	475864	476360	496	0.0109937	0.832412	0.968436		MB0401	+	CAB5248106.1	HYPOTHETICAL PROTEIN
fragment_1508	476361	476601	240	-0.0929003	0.370761	0.816825	;	MB0401; MB0402	+; +	CAB5248106.1; CAB5248107.1	HYPOTHETICAL PROTEIN; HYPOTHETICAL PROTEIN
fragment_1509	476602	477283	681	-0.210313	0.0643905	0.48962		MB0402	+	CAB5248107.1	HYPOTHETICAL PROTEIN
fragment_1510	477284	477714	430	0.0583941	0.202367	0.698991		MB0404C	-	CAB5248110.1	POSSIBLE SECRETED PROTEIN
fragment_1511	477715	478152	437	0.0684161	0.385002	0.823013		MB0404C	-	CAB5248110.1	POSSIBLE SECRETED PROTEIN
fragment_1512	478153	478160	7	NA	NA	NA		MB0404C	-	CAB5248110.1	POSSIBLE SECRETED PROTEIN
fragment_1513	478161	478587	426	-0.0883874	0.274656	0.752286	; lpqK	MB0404C; MB0405C	-; -	CAB5248110.1; CAB5248111.1	POSSIBLE SECRETED PROTEIN; POSSIBLE CONSERVED LIPOPROTEIN LPQK
fragment_1514	478588	478652	64	0.0479369	0.941119	0.991735	lpqK	MB0405C	-	CAB5248111.1	POSSIBLE CONSERVED LIPOPROTEIN LPQK
fragment_1515	478653	479111	458	0.0200947	0.785653	0.958818	lpqK	MB0405C	-	CAB5248111.1	POSSIBLE CONSERVED LIPOPROTEIN LPQK
fragment_1516	479112	479228	116	-0.0671323	0.695832	0.940334	lpqK	MB0405C	-	CAB5248111.1	POSSIBLE CONSERVED LIPOPROTEIN LPQK
fragment_1517	479229	479246	17	NA	NA	NA	lpqK	MB0405C	-	CAB5248111.1	POSSIBLE CONSERVED LIPOPROTEIN LPQK
fragment_1518	479247	479630	383	-0.0903052	0.345578	0.800406	lpqK; fadE7	MB0405C; MB0406C	-; -	CAB5248111.1; CAB5248112.1	POSSIBLE CONSERVED LIPOPROTEIN LPQK; acyl-coa dehydrogenase fade7
fragment_1519	479631	479780	149	0.0615781	0.592348	0.912768	fadE7	MB0406C	-	CAB5248112.1	acyl-coa dehydrogenase fade7
fragment_1520	479781	479790	9	NA	NA	NA	fadE7	MB0406C	-	CAB5248112.1	acyl-coa dehydrogenase fade7
fragment_1521	479791	479852	61	NA	NA	NA	fadE7	MB0406C	-	CAB5248112.1	acyl-coa dehydrogenase fade7
fragment_1522	479853	479888	35	NA	NA	NA	fadE7	MB0406C	-	CAB5248112.1	acyl-coa dehydrogenase fade7
fragment_1523	479889	479903	14	NA	NA	NA	fadE7	MB0406C	-	CAB5248112.1	acyl-coa dehydrogenase fade7
fragment_1524	479904	480104	200	-0.0169897	0.876051	0.976876	fadE7	MB0406C	-	CAB5248112.1	acyl-coa dehydrogenase fade7
fragment_1525	480105	480134	29	NA	NA	NA	fadE7	MB0406C	-	CAB5248112.1	acyl-coa dehydrogenase fade7
fragment_1526	480135	480423	288	-0.0214863	0.808545	0.963465	fadE7	MB0406C	-	CAB5248112.1	acyl-coa dehydrogenase fade7
fragment_1527	480424	480497	73	NA	NA	NA	fadE7	MB0406C	-	CAB5248112.1	acyl-coa dehydrogenase fade7
fragment_1528	480498	480557	59	NA	NA	NA	fadE7	MB0406C	-	CAB5248112.1	acyl-coa dehydrogenase fade7
fragment_1529	480558	481354	796	0.133755	0.185601	0.684025	fadE7	MB0406C	-	CAB5248112.1	acyl-coa dehydrogenase fade7
fragment_1530	481355	482451	1096	NA	NA	NA	mmpL1b	MB0408C	-	CAB5248114.1	PROBABLE CONSERVED TRANSMEMBRANE TRANSPORT PROTEIN MMPL1B [SECOND PART]
fragment_1531	482452	482651	199	-0.148334	0.0394171	0.404914	mmpL1b; mmpL1a	MB0408C; MB0409C	-; -	CAB5248114.1; CAB5248115.1	PROBABLE CONSERVED TRANSMEMBRANE TRANSPORT PROTEIN MMPL1B [SECOND PART]; PROBABLE CONSERVED TRANSMEMBRANE TRANSPORT PROTEIN MMPL1A [FIRST PART]
fragment_1532	482652	482663	11	NA	NA	NA	mmpL1a	MB0409C	-	CAB5248115.1	PROBABLE CONSERVED TRANSMEMBRANE TRANSPORT PROTEIN MMPL1A [FIRST PART]
fragment_1533	482664	482786	122	0.00829418	0.9553	0.993748	mmpL1a	MB0409C	-	CAB5248115.1	PROBABLE CONSERVED TRANSMEMBRANE TRANSPORT PROTEIN MMPL1A [FIRST PART]
fragment_1534	482787	483566	779	0.00138625	0.984803	0.997461	mmpL1a	MB0409C	-	CAB5248115.1	PROBABLE CONSERVED TRANSMEMBRANE TRANSPORT PROTEIN MMPL1A [FIRST PART]
fragment_1535	483567	483833	266	-0.113522	0.0367307	0.398139	mmpL1a	MB0409C	-	CAB5248115.1	PROBABLE CONSERVED TRANSMEMBRANE TRANSPORT PROTEIN MMPL1A [FIRST PART]
fragment_1536	483834	483938	104	0.1451	0.480022	0.874364	mmpL1a	MB0409C	-	CAB5248115.1	PROBABLE CONSERVED TRANSMEMBRANE TRANSPORT PROTEIN MMPL1A [FIRST PART]
fragment_1537	483939	483983	44	NA	NA	NA	mmpL1a	MB0409C	-	CAB5248115.1	PROBABLE CONSERVED TRANSMEMBRANE TRANSPORT PROTEIN MMPL1A [FIRST PART]
fragment_1538	483984	484127	143	-0.107993	0.484552	0.875289	mmpL1a	MB0409C	-	CAB5248115.1	PROBABLE CONSERVED TRANSMEMBRANE TRANSPORT PROTEIN MMPL1A [FIRST PART]
fragment_1539	484128	484943	815	0.086473	0.39953	0.832012	mmpL1a	MB0409C	-	CAB5248115.1	PROBABLE CONSERVED TRANSMEMBRANE TRANSPORT PROTEIN MMPL1A [FIRST PART]
fragment_1540	484944	485200	256	0.0432544	0.604798	0.913469	fadD30	MB0411	+	CAB5248117.1	fatty-acid-amp ligase fadd30 (fatty-acid-amp synthetase) (fatty-acid-amp synthase)
fragment_1541	485201	485386	185	-0.358231	0.000560606	0.0431296	fadD30	MB0411	+	CAB5248117.1	fatty-acid-amp ligase fadd30 (fatty-acid-amp synthetase) (fatty-acid-amp synthase)
fragment_1542	485387	485627	240	0.0136105	0.860191	0.973664	fadD30	MB0411	+	CAB5248117.1	fatty-acid-amp ligase fadd30 (fatty-acid-amp synthetase) (fatty-acid-amp synthase)
fragment_1543	485628	486062	434	0.127834	0.147491	0.635586	fadD30	MB0411	+	CAB5248117.1	fatty-acid-amp ligase fadd30 (fatty-acid-amp synthetase) (fatty-acid-amp synthase)
fragment_1544	486063	486084	21	NA	NA	NA	fadD30	MB0411	+	CAB5248117.1	fatty-acid-amp ligase fadd30 (fatty-acid-amp synthetase) (fatty-acid-amp synthase)
fragment_1545	486085	486186	101	-0.152705	0.438661	0.856769	fadD30	MB0411	+	CAB5248117.1	fatty-acid-amp ligase fadd30 (fatty-acid-amp synthetase) (fatty-acid-amp synthase)
fragment_1546	486187	486779	592	0.104657	0.214522	0.709548	fadD30; pks6a	MB0411; MB0412	+; +	CAB5248117.1; CAB5248118.1	fatty-acid-amp ligase fadd30 (fatty-acid-amp synthetase) (fatty-acid-amp synthase); PROBABLE MEMBRANE BOUND POLYKETIDE SYNTHASE PKS6A [FIRST PART]
fragment_1547	486780	487431	651	0.0358293	0.592413	0.912768	pks6a	MB0412	+	CAB5248118.1	PROBABLE MEMBRANE BOUND POLYKETIDE SYNTHASE PKS6A [FIRST PART]
fragment_1548	487432	488179	747	0.0456065	0.522203	0.88956	pks6a; pks6b	MB0412; MB0413	+; +	CAB5248118.1; CAB5248119.1	PROBABLE MEMBRANE BOUND POLYKETIDE SYNTHASE PKS6A [FIRST PART]; PROBABLE MEMBRANE BOUND POLYKETIDE SYNTHASE PKS6B [SECOND PART]
fragment_1549	488180	488317	137	-0.041226	0.779698	0.957959	pks6b	MB0413	+	CAB5248119.1	PROBABLE MEMBRANE BOUND POLYKETIDE SYNTHASE PKS6B [SECOND PART]
fragment_1550	488318	488694	376	-0.0047985	0.969678	0.994632	pks6b	MB0413	+	CAB5248119.1	PROBABLE MEMBRANE BOUND POLYKETIDE SYNTHASE PKS6B [SECOND PART]
fragment_1551	488695	489343	648	0.0339329	0.630656	0.922284	pks6b	MB0413	+	CAB5248119.1	PROBABLE MEMBRANE BOUND POLYKETIDE SYNTHASE PKS6B [SECOND PART]
fragment_1552	489344	489921	577	-0.0105281	0.829655	0.967638	pks6b	MB0413	+	CAB5248119.1	PROBABLE MEMBRANE BOUND POLYKETIDE SYNTHASE PKS6B [SECOND PART]
fragment_1553	489922	490040	118	-0.243815	0.139328	0.628358	pks6b	MB0413	+	CAB5248119.1	PROBABLE MEMBRANE BOUND POLYKETIDE SYNTHASE PKS6B [SECOND PART]
fragment_1554	490041	490105	64	-0.419348	0.456411	0.867366	pks6b	MB0413	+	CAB5248119.1	PROBABLE MEMBRANE BOUND POLYKETIDE SYNTHASE PKS6B [SECOND PART]
fragment_1555	490106	490178	72	0.374981	0.437414	0.856428	pks6b	MB0413	+	CAB5248119.1	PROBABLE MEMBRANE BOUND POLYKETIDE SYNTHASE PKS6B [SECOND PART]
fragment_1556	490179	490439	260	-0.0152833	0.89248	0.980276	pks6b	MB0413	+	CAB5248119.1	PROBABLE MEMBRANE BOUND POLYKETIDE SYNTHASE PKS6B [SECOND PART]
fragment_1557	490440	490777	337	0.0430644	0.380162	0.822528	pks6b	MB0413	+	CAB5248119.1	PROBABLE MEMBRANE BOUND POLYKETIDE SYNTHASE PKS6B [SECOND PART]
fragment_1558	490778	490906	128	-0.324522	0.0156832	0.277185	pks6b;	MB0413; MB0414C	+; -	CAB5248119.1; CAB5248120.1	PROBABLE MEMBRANE BOUND POLYKETIDE SYNTHASE PKS6B [SECOND PART]; BETA LACTAMASE LIKE PROTEIN
fragment_1559	490907	490959	52	NA	NA	NA	pks6b;	MB0413; MB0414C	+; -	CAB5248119.1; CAB5248120.1	PROBABLE MEMBRANE BOUND POLYKETIDE SYNTHASE PKS6B [SECOND PART]; BETA LACTAMASE LIKE PROTEIN
fragment_1560	490960	490984	24	NA	NA	NA		MB0414C	-	CAB5248120.1	BETA LACTAMASE LIKE PROTEIN
fragment_1561	490985	491086	101	-0.361344	0.0949046	0.55915		MB0414C	-	CAB5248120.1	BETA LACTAMASE LIKE PROTEIN
fragment_1562	491087	491330	243	-0.12163	0.0539119	0.458975		MB0414C	-	CAB5248120.1	BETA LACTAMASE LIKE PROTEIN
fragment_1563	491331	491656	325	0.0104288	0.935892	0.989917		MB0414C	-	CAB5248120.1	BETA LACTAMASE LIKE PROTEIN
fragment_1564	491657	491817	160	-0.203927	0.143805	0.632024	; fgd1	MB0414C; MB0415	-; +	CAB5248120.1; CAB5248121.1	BETA LACTAMASE LIKE PROTEIN; f420-dependent glucose-6-phosphate dehydrogenase fgd1
fragment_1565	491818	491859	41	NA	NA	NA	fgd1	MB0415	+	CAB5248121.1	f420-dependent glucose-6-phosphate dehydrogenase fgd1
fragment_1566	491860	492225	365	0.0752844	0.516943	0.887854	fgd1	MB0415	+	CAB5248121.1	f420-dependent glucose-6-phosphate dehydrogenase fgd1
fragment_1567	492226	492405	179	-0.172722	0.149013	0.637841	fgd1	MB0415	+	CAB5248121.1	f420-dependent glucose-6-phosphate dehydrogenase fgd1
fragment_1568	492406	492420	14	NA	NA	NA	fgd1	MB0415	+	CAB5248121.1	f420-dependent glucose-6-phosphate dehydrogenase fgd1
fragment_1569	492421	492522	101	-0.420829	0.0579361	0.471416	fgd1	MB0415	+	CAB5248121.1	f420-dependent glucose-6-phosphate dehydrogenase fgd1
fragment_1570	492523	492568	45	NA	NA	NA	fgd1	MB0415	+	CAB5248121.1	f420-dependent glucose-6-phosphate dehydrogenase fgd1
fragment_1571	492569	492768	199	0.0442819	0.603902	0.913469	fgd1	MB0415	+	CAB5248121.1	f420-dependent glucose-6-phosphate dehydrogenase fgd1
fragment_1572	492769	493033	264	-0.150386	0.340221	0.798504	fgd1; pta	MB0415; MB0416	+; +	CAB5248121.1; CAB5248122.1	f420-dependent glucose-6-phosphate dehydrogenase fgd1; PROBABLE PHOSPHATE ACETYLTRANSFERASE PTA (PHOSPHOTRANSACETYLASE)
fragment_1573	493034	493156	122	0.0116732	0.942137	0.991808	pta	MB0416	+	CAB5248122.1	PROBABLE PHOSPHATE ACETYLTRANSFERASE PTA (PHOSPHOTRANSACETYLASE)
fragment_1574	493157	493273	116	-0.0697513	0.684575	0.938633	pta	MB0416	+	CAB5248122.1	PROBABLE PHOSPHATE ACETYLTRANSFERASE PTA (PHOSPHOTRANSACETYLASE)
fragment_1575	493274	493324	50	NA	NA	NA	pta	MB0416	+	CAB5248122.1	PROBABLE PHOSPHATE ACETYLTRANSFERASE PTA (PHOSPHOTRANSACETYLASE)
fragment_1576	493325	493377	52	0.0666239	0.937379	0.990457	pta	MB0416	+	CAB5248122.1	PROBABLE PHOSPHATE ACETYLTRANSFERASE PTA (PHOSPHOTRANSACETYLASE)
fragment_1577	493378	493819	441	-0.0355481	0.608102	0.914389	pta	MB0416	+	CAB5248122.1	PROBABLE PHOSPHATE ACETYLTRANSFERASE PTA (PHOSPHOTRANSACETYLASE)
fragment_1578	493820	493861	41	NA	NA	NA	pta	MB0416	+	CAB5248122.1	PROBABLE PHOSPHATE ACETYLTRANSFERASE PTA (PHOSPHOTRANSACETYLASE)
fragment_1579	493862	494425	563	-0.0133341	0.837301	0.968658	pta	MB0416	+	CAB5248122.1	PROBABLE PHOSPHATE ACETYLTRANSFERASE PTA (PHOSPHOTRANSACETYLASE)
fragment_1580	494426	494584	158	-0.084453	0.442721	0.858448	pta	MB0416	+	CAB5248122.1	PROBABLE PHOSPHATE ACETYLTRANSFERASE PTA (PHOSPHOTRANSACETYLASE)
fragment_1581	494585	494924	339	-0.0675287	0.332375	0.793784	pta; ackA	MB0416; MB0417	+; +	CAB5248122.1; CAB5248123.1	PROBABLE PHOSPHATE ACETYLTRANSFERASE PTA (PHOSPHOTRANSACETYLASE); PROBABLE ACETATE KINASE ACKA (ACETOKINASE)
fragment_1582	494925	495158	233	-0.105893	0.180003	0.678201	ackA	MB0417	+	CAB5248123.1	PROBABLE ACETATE KINASE ACKA (ACETOKINASE)
fragment_1583	495159	495167	8	NA	NA	NA	ackA	MB0417	+	CAB5248123.1	PROBABLE ACETATE KINASE ACKA (ACETOKINASE)
fragment_1584	495168	495574	406	-0.0615586	0.52358	0.890332	ackA	MB0417	+	CAB5248123.1	PROBABLE ACETATE KINASE ACKA (ACETOKINASE)
fragment_1585	495575	495799	224	-0.100081	0.225913	0.716062	ackA	MB0417	+	CAB5248123.1	PROBABLE ACETATE KINASE ACKA (ACETOKINASE)
fragment_1586	495800	496152	352	-0.0657523	0.353237	0.804267	ackA; pknG	MB0417; MB0418C	+; -	CAB5248123.1; CAB5248124.1	PROBABLE ACETATE KINASE ACKA (ACETOKINASE); SERINE/THREONINE-PROTEIN KINASE PKNG (PROTEIN KINASE G) (STPK G)
fragment_1587	496153	496615	462	-0.031225	0.597241	0.913469	pknG	MB0418C	-	CAB5248124.1	SERINE/THREONINE-PROTEIN KINASE PKNG (PROTEIN KINASE G) (STPK G)
fragment_1588	496616	496627	11	NA	NA	NA	pknG	MB0418C	-	CAB5248124.1	SERINE/THREONINE-PROTEIN KINASE PKNG (PROTEIN KINASE G) (STPK G)
fragment_1589	496628	496696	68	0.868326	0.10719	0.578705	pknG	MB0418C	-	CAB5248124.1	SERINE/THREONINE-PROTEIN KINASE PKNG (PROTEIN KINASE G) (STPK G)
fragment_1590	496697	496825	128	-0.194927	0.204395	0.699569	pknG	MB0418C	-	CAB5248124.1	SERINE/THREONINE-PROTEIN KINASE PKNG (PROTEIN KINASE G) (STPK G)
fragment_1591	496826	496941	115	0.164592	0.377161	0.8194	pknG	MB0418C	-	CAB5248124.1	SERINE/THREONINE-PROTEIN KINASE PKNG (PROTEIN KINASE G) (STPK G)
fragment_1592	496942	497005	63	-1.02975	0.205101	0.701201	pknG	MB0418C	-	CAB5248124.1	SERINE/THREONINE-PROTEIN KINASE PKNG (PROTEIN KINASE G) (STPK G)
fragment_1593	497006	497464	458	0.0780811	0.0805503	0.531959	pknG	MB0418C	-	CAB5248124.1	SERINE/THREONINE-PROTEIN KINASE PKNG (PROTEIN KINASE G) (STPK G)
fragment_1594	497465	497470	5	NA	NA	NA	pknG	MB0418C	-	CAB5248124.1	SERINE/THREONINE-PROTEIN KINASE PKNG (PROTEIN KINASE G) (STPK G)
fragment_1595	497471	497540	69	NA	NA	NA	pknG	MB0418C	-	CAB5248124.1	SERINE/THREONINE-PROTEIN KINASE PKNG (PROTEIN KINASE G) (STPK G)
fragment_1596	497541	497914	373	-0.0244005	0.780394	0.958147	pknG	MB0418C	-	CAB5248124.1	SERINE/THREONINE-PROTEIN KINASE PKNG (PROTEIN KINASE G) (STPK G)
fragment_1597	497915	497967	52	NA	NA	NA	pknG	MB0418C	-	CAB5248124.1	SERINE/THREONINE-PROTEIN KINASE PKNG (PROTEIN KINASE G) (STPK G)
fragment_1598	497968	498807	839	0.148916	0.136812	0.624276	pknG; glnH	MB0418C; MB0419C	-; -	CAB5248124.1; CAB5248125.1	SERINE/THREONINE-PROTEIN KINASE PKNG (PROTEIN KINASE G) (STPK G); PROBABLE GLUTAMINE-BINDING LIPOPROTEIN GLNH (GLNBP)
fragment_1599	498808	499003	195	-0.0451271	0.615029	0.915928	glnH	MB0419C	-	CAB5248125.1	PROBABLE GLUTAMINE-BINDING LIPOPROTEIN GLNH (GLNBP)
fragment_1600	499004	499380	376	-0.0666518	0.592854	0.912768	glnH;	MB0419C; MB0420C	-; -	CAB5248125.1; CAB5248126.1	PROBABLE GLUTAMINE-BINDING LIPOPROTEIN GLNH (GLNBP); POSSIBLE CONSERVED MEMBRANE PROTEIN
fragment_1601	499381	499493	112	-0.142548	0.390626	0.827018		MB0420C	-	CAB5248126.1	POSSIBLE CONSERVED MEMBRANE PROTEIN
fragment_1602	499494	499619	125	0.0324411	0.823338	0.965761		MB0420C	-	CAB5248126.1	POSSIBLE CONSERVED MEMBRANE PROTEIN
fragment_1603	499620	499682	62	-0.0278579	0.96636	0.994632		MB0420C	-	CAB5248126.1	POSSIBLE CONSERVED MEMBRANE PROTEIN
fragment_1604	499683	500627	944	0.485542	0.339748	0.798137		MB0420C	-	CAB5248126.1	POSSIBLE CONSERVED MEMBRANE PROTEIN
fragment_1605	500628	501399	771	0.0264291	0.783983	0.958619	; thiE	MB0420C; MB0422C	-; -	CAB5248126.1; CAB5248128.1	POSSIBLE CONSERVED MEMBRANE PROTEIN; thiamine-phosphate pyrophosphorylase thie (tmp pyrophosphorylase) (tmp-ppase) (thiamine-phosphate synthase)
fragment_1606	501400	501891	491	0.0147082	0.856746	0.972838	thiE	MB0422C	-	CAB5248128.1	thiamine-phosphate pyrophosphorylase thie (tmp pyrophosphorylase) (tmp-ppase) (thiamine-phosphate synthase)
fragment_1607	501892	502403	511	0.0940661	0.160981	0.653135	thiE; thiO	MB0422C; MB0423	-; +	CAB5248128.1; CAB5248129.1	thiamine-phosphate pyrophosphorylase thie (tmp pyrophosphorylase) (tmp-ppase) (thiamine-phosphate synthase); POSSIBLE THIAMINE BIOSYNTHESIS OXIDOREDUCTASE THIO
fragment_1608	502404	502679	275	0.133267	0.459726	0.868482	thiO	MB0423	+	CAB5248129.1	POSSIBLE THIAMINE BIOSYNTHESIS OXIDOREDUCTASE THIO
fragment_1609	502680	503013	333	-0.0508937	0.643269	0.92707	thiO	MB0423	+	CAB5248129.1	POSSIBLE THIAMINE BIOSYNTHESIS OXIDOREDUCTASE THIO
fragment_1610	503014	503342	328	-0.0124374	0.900541	0.98154	thiO; thiS	MB0423; MB0424	+; +	CAB5248129.1; CAB5248130.1	POSSIBLE THIAMINE BIOSYNTHESIS OXIDOREDUCTASE THIO; POSSIBLE PROTEIN THIS
fragment_1611	503343	503420	77	-0.49827	0.205601	0.701426	thiS; thiG	MB0424; MB0425	+; +	CAB5248130.1; CAB5248131.1	POSSIBLE PROTEIN THIS; PROBABLE THIAMIN BIOSYNTHESIS PROTEIN THIG (THIAZOLE BIOSYNTHESIS PROTEIN)
fragment_1612	503421	503505	84	0.117598	0.660829	0.931435	thiG	MB0425	+	CAB5248131.1	PROBABLE THIAMIN BIOSYNTHESIS PROTEIN THIG (THIAZOLE BIOSYNTHESIS PROTEIN)
fragment_1613	503506	503679	173	-0.150154	0.191683	0.688773	thiG	MB0425	+	CAB5248131.1	PROBABLE THIAMIN BIOSYNTHESIS PROTEIN THIG (THIAZOLE BIOSYNTHESIS PROTEIN)
fragment_1614	503680	504209	529	0.0477898	0.299113	0.773127	thiG	MB0425	+	CAB5248131.1	PROBABLE THIAMIN BIOSYNTHESIS PROTEIN THIG (THIAZOLE BIOSYNTHESIS PROTEIN)
fragment_1615	504210	504480	270	-0.119015	0.244067	0.730074
fragment_1616	504481	505202	721	0.0368954	0.482938	0.874364	lpqL	MB0426	+	CAB5248132.1	PROBABLE LIPOPROTEIN AMINOPEPTIDASE LPQL
fragment_1617	505203	505235	32	NA	NA	NA	lpqL	MB0426	+	CAB5248132.1	PROBABLE LIPOPROTEIN AMINOPEPTIDASE LPQL
fragment_1618	505236	505406	170	-0.000397831	0.997076	0.999573	lpqL	MB0426	+	CAB5248132.1	PROBABLE LIPOPROTEIN AMINOPEPTIDASE LPQL
fragment_1619	505407	505814	407	0.0400539	0.607029	0.914258	lpqL	MB0426	+	CAB5248132.1	PROBABLE LIPOPROTEIN AMINOPEPTIDASE LPQL
fragment_1620	505815	506465	650	0.0577461	0.464846	0.869705	lpqL; lpqM	MB0426; MB0427	+; +	CAB5248132.1; CAB5248133.1	PROBABLE LIPOPROTEIN AMINOPEPTIDASE LPQL; POSSIBLE LIPOPROTEIN PEPTIDASE LPQM
fragment_1621	506466	506528	62	NA	NA	NA	lpqM	MB0427	+	CAB5248133.1	POSSIBLE LIPOPROTEIN PEPTIDASE LPQM
fragment_1622	506529	506548	19	NA	NA	NA	lpqM	MB0427	+	CAB5248133.1	POSSIBLE LIPOPROTEIN PEPTIDASE LPQM
fragment_1623	506549	506912	363	-0.064333	0.343927	0.799492	lpqM	MB0427	+	CAB5248133.1	POSSIBLE LIPOPROTEIN PEPTIDASE LPQM
fragment_1624	506913	508150	1237	NA	NA	NA	lpqM	MB0427	+	CAB5248133.1	POSSIBLE LIPOPROTEIN PEPTIDASE LPQM
fragment_1625	508151	508535	384	-0.0347815	0.766046	0.954449		MB0429C	-	CAB5248135.1	Predicted hydrolase of the alpha/beta-hydrolase fold
fragment_1626	508536	508991	455	-0.00926287	0.913925	0.985679	; thiD	MB0429C; MB0430C	-; -	CAB5248135.1; CAB5248136.1	Predicted hydrolase of the alpha/beta-hydrolase fold; PROBABLE PHOSPHOMETHYLPYRIMIDINE KINASE THID (HMP-PHOSPHATE KINASE) (HMP-P KINASE)
fragment_1627	508992	509018	26	NA	NA	NA	thiD	MB0430C	-	CAB5248136.1	PROBABLE PHOSPHOMETHYLPYRIMIDINE KINASE THID (HMP-PHOSPHATE KINASE) (HMP-P KINASE)
fragment_1628	509019	509188	169	-0.0185684	0.865795	0.975314	thiD	MB0430C	-	CAB5248136.1	PROBABLE PHOSPHOMETHYLPYRIMIDINE KINASE THID (HMP-PHOSPHATE KINASE) (HMP-P KINASE)
fragment_1629	509189	509281	92	-0.293379	0.273771	0.751237	thiD	MB0430C	-	CAB5248136.1	PROBABLE PHOSPHOMETHYLPYRIMIDINE KINASE THID (HMP-PHOSPHATE KINASE) (HMP-P KINASE)
fragment_1630	509282	510270	988	NA	NA	NA	thiD; thiC	MB0430C; MB0431C	-; -	CAB5248136.1; CAB5248137.1	PROBABLE PHOSPHOMETHYLPYRIMIDINE KINASE THID (HMP-PHOSPHATE KINASE) (HMP-P KINASE); PROBABLE THIAMINE BIOSYNTHESIS PROTEIN THIC
fragment_1631	510271	510288	17	NA	NA	NA	thiC	MB0431C	-	CAB5248137.1	PROBABLE THIAMINE BIOSYNTHESIS PROTEIN THIC
fragment_1632	510289	510390	101	-0.385035	0.0916264	0.553493	thiC	MB0431C	-	CAB5248137.1	PROBABLE THIAMINE BIOSYNTHESIS PROTEIN THIC
fragment_1633	510391	510597	206	0.0360157	0.67646	0.935764	thiC	MB0431C	-	CAB5248137.1	PROBABLE THIAMINE BIOSYNTHESIS PROTEIN THIC
fragment_1634	510598	510784	186	-0.110335	0.433669	0.855321	thiC	MB0431C	-	CAB5248137.1	PROBABLE THIAMINE BIOSYNTHESIS PROTEIN THIC
fragment_1635	510785	510921	136	0.0039875	0.977475	0.996233	thiC	MB0431C	-	CAB5248137.1	PROBABLE THIAMINE BIOSYNTHESIS PROTEIN THIC
fragment_1636	510922	510996	74	0.657568	0.188852	0.686812	thiC	MB0431C	-	CAB5248137.1	PROBABLE THIAMINE BIOSYNTHESIS PROTEIN THIC
fragment_1637	510997	511154	157	-0.135435	0.211962	0.708526	thiC	MB0431C	-	CAB5248137.1	PROBABLE THIAMINE BIOSYNTHESIS PROTEIN THIC
fragment_1638	511155	511813	658	0.57049	1.40942e-06	0.000460835	thiC; ctpH	MB0431C; MB0433C	-; -	CAB5248137.1; CAB5248139.1	PROBABLE THIAMINE BIOSYNTHESIS PROTEIN THIC; POSSIBLE METAL CATION TRANSPORTING P-TYPE ATPASE CTPH
fragment_1639	511814	512276	462	0.417296	9.30594e-05	0.0126452	ctpH	MB0433C	-	CAB5248139.1	POSSIBLE METAL CATION TRANSPORTING P-TYPE ATPASE CTPH
fragment_1640	512277	512384	107	-0.0640121	0.754113	0.953621	ctpH	MB0433C	-	CAB5248139.1	POSSIBLE METAL CATION TRANSPORTING P-TYPE ATPASE CTPH
fragment_1641	512385	512501	116	0.125497	0.472647	0.872108	ctpH	MB0433C	-	CAB5248139.1	POSSIBLE METAL CATION TRANSPORTING P-TYPE ATPASE CTPH
fragment_1642	512502	512834	332	-0.0306659	0.819219	0.963993	ctpH	MB0433C	-	CAB5248139.1	POSSIBLE METAL CATION TRANSPORTING P-TYPE ATPASE CTPH
fragment_1643	512835	513047	212	-0.0906405	0.185754	0.684347	ctpH	MB0433C	-	CAB5248139.1	POSSIBLE METAL CATION TRANSPORTING P-TYPE ATPASE CTPH
fragment_1644	513048	513173	125	-0.119807	0.414337	0.84152	ctpH	MB0433C	-	CAB5248139.1	POSSIBLE METAL CATION TRANSPORTING P-TYPE ATPASE CTPH
fragment_1645	513174	513292	118	-0.315303	0.0740183	0.516385	ctpH	MB0433C	-	CAB5248139.1	POSSIBLE METAL CATION TRANSPORTING P-TYPE ATPASE CTPH
fragment_1646	513293	513713	420	-0.0177121	0.899964	0.981481	ctpH	MB0433C	-	CAB5248139.1	POSSIBLE METAL CATION TRANSPORTING P-TYPE ATPASE CTPH
fragment_1647	513714	513755	41	NA	NA	NA	ctpH	MB0433C	-	CAB5248139.1	POSSIBLE METAL CATION TRANSPORTING P-TYPE ATPASE CTPH
fragment_1648	513756	514022	266	-0.126331	0.100855	0.568799	ctpH	MB0433C	-	CAB5248139.1	POSSIBLE METAL CATION TRANSPORTING P-TYPE ATPASE CTPH
fragment_1649	514023	514426	403	0.0363594	0.669272	0.933083	ctpH	MB0433C	-	CAB5248139.1	POSSIBLE METAL CATION TRANSPORTING P-TYPE ATPASE CTPH
fragment_1650	514427	514838	411	0.025566	0.782736	0.958619	ctpH	MB0433C	-	CAB5248139.1	POSSIBLE METAL CATION TRANSPORTING P-TYPE ATPASE CTPH
fragment_1651	514839	515141	302	-0.066121	0.508651	0.885774	ctpH	MB0433C	-	CAB5248139.1	POSSIBLE METAL CATION TRANSPORTING P-TYPE ATPASE CTPH
fragment_1652	515142	515525	383	0.00906194	0.925437	0.987775	ctpH	MB0433C	-	CAB5248139.1	POSSIBLE METAL CATION TRANSPORTING P-TYPE ATPASE CTPH
fragment_1653	515526	515654	128	-0.222097	0.0931005	0.557407	ctpH	MB0433C	-	CAB5248139.1	POSSIBLE METAL CATION TRANSPORTING P-TYPE ATPASE CTPH
fragment_1654	515655	515833	178	-0.242463	0.188701	0.686503	ctpH	MB0433C	-	CAB5248139.1	POSSIBLE METAL CATION TRANSPORTING P-TYPE ATPASE CTPH
fragment_1655	515834	515888	54	NA	NA	NA	ctpH	MB0433C	-	CAB5248139.1	POSSIBLE METAL CATION TRANSPORTING P-TYPE ATPASE CTPH
fragment_1656	515889	516170	281	-0.10469	0.2819	0.756362	ctpH	MB0433C	-	CAB5248139.1	POSSIBLE METAL CATION TRANSPORTING P-TYPE ATPASE CTPH
fragment_1657	516171	516410	239	-0.0927287	0.223154	0.715847	ctpH;	MB0433C; MB0434C	-; -	CAB5248139.1; CAB5248140.1	POSSIBLE METAL CATION TRANSPORTING P-TYPE ATPASE CTPH; POSSIBLE TRANSMEMBRANE PROTEIN
fragment_1658	516411	516560	149	-0.00690365	0.957848	0.994008		MB0434C	-	CAB5248140.1	POSSIBLE TRANSMEMBRANE PROTEIN
fragment_1659	516561	516880	319	0.0875366	0.411348	0.839955		MB0434C	-	CAB5248140.1	POSSIBLE TRANSMEMBRANE PROTEIN
fragment_1660	516881	517195	314	-0.152603	0.4252	0.850969	xthA	MB0435C	-	CAB5248141.1	PROBABLE EXODEOXYRIBONUCLEASE III PROTEIN XTHA (EXONUCLEASE III) (EXO III) (AP ENDONUCLEASE VI)
fragment_1661	517196	517589	393	0.0952867	0.678701	0.936356	xthA	MB0435C	-	CAB5248141.1	PROBABLE EXODEOXYRIBONUCLEASE III PROTEIN XTHA (EXONUCLEASE III) (EXO III) (AP ENDONUCLEASE VI)
fragment_1662	517590	518203	613	0.0277099	0.717098	0.944511	xthA;	MB0435C; MB0436C	-; -	CAB5248141.1; CAB5248142.1	PROBABLE EXODEOXYRIBONUCLEASE III PROTEIN XTHA (EXONUCLEASE III) (EXO III) (AP ENDONUCLEASE VI); gcn5-related n-acetyltransferase
fragment_1663	518204	519426	1222	NA	NA	NA		MB0436C	-	CAB5248142.1	gcn5-related n-acetyltransferase
fragment_1664	519427	520527	1100	NA	NA	NA		MB0439	+	CAB5248145.1	PUTATIVE TUBERCULIN RELATED PEPTIDE
fragment_1665	520528	520542	14	NA	NA	NA		MB0439	+	CAB5248145.1	PUTATIVE TUBERCULIN RELATED PEPTIDE
fragment_1666	520543	520653	110	0.658523	0.0757841	0.520174	; sodC	MB0439; MB0440	+; +	CAB5248145.1; CAB5248146.1	PUTATIVE TUBERCULIN RELATED PEPTIDE; periplasmic superoxide dismutase [cu-zn] sodc
fragment_1667	520654	520940	286	-0.259565	0.279505	0.754924	sodC	MB0440	+	CAB5248146.1	periplasmic superoxide dismutase [cu-zn] sodc
fragment_1668	520941	521342	401	-0.100776	0.303172	0.775679	sodC	MB0440	+	CAB5248146.1	periplasmic superoxide dismutase [cu-zn] sodc
fragment_1669	521343	521631	288	-0.0933739	0.357643	0.806907		MB0441	+	CAB5248147.1	Carboxylate-amine ligase
fragment_1670	521632	521679	47	NA	NA	NA		MB0441	+	CAB5248147.1	Carboxylate-amine ligase
fragment_1671	521680	521706	26	NA	NA	NA		MB0441	+	CAB5248147.1	Carboxylate-amine ligase
fragment_1672	521707	522099	392	0.155552	0.0101789	0.236146		MB0441	+	CAB5248147.1	Carboxylate-amine ligase
fragment_1673	522100	522348	248	-0.323096	1.58323e-07	6.13532e-05		MB0441	+	CAB5248147.1	Carboxylate-amine ligase
fragment_1674	522349	522399	50	NA	NA	NA		MB0441	+	CAB5248147.1	Carboxylate-amine ligase
fragment_1675	522400	522462	62	1.63726	0.0172333	0.290826		MB0441	+	CAB5248147.1	Carboxylate-amine ligase
fragment_1676	522463	522911	448	0.0197578	0.765292	0.954266	;	MB0441; MB0442	+; +	CAB5248147.1; CAB5248148.1	Carboxylate-amine ligase; CONSERVED HYPOTHETICAL PROTEIN
fragment_1677	522912	523598	686	0.136036	0.114459	0.590526	;	MB0442; MB0443C	+; -	CAB5248148.1; CAB5248149.1	CONSERVED HYPOTHETICAL PROTEIN; PUTATIVE CONSERVED ATPASE
fragment_1678	523599	523777	178	0.0324456	0.80534	0.963161		MB0443C	-	CAB5248149.1	PUTATIVE CONSERVED ATPASE
fragment_1679	523778	523826	48	NA	NA	NA		MB0443C	-	CAB5248149.1	PUTATIVE CONSERVED ATPASE
fragment_1680	523827	523858	31	NA	NA	NA		MB0443C	-	CAB5248149.1	PUTATIVE CONSERVED ATPASE
fragment_1681	523859	523909	50	-0.47114	0.601351	0.913469		MB0443C	-	CAB5248149.1	PUTATIVE CONSERVED ATPASE
fragment_1682	523910	523954	44	NA	NA	NA		MB0443C	-	CAB5248149.1	PUTATIVE CONSERVED ATPASE
fragment_1683	523955	524458	503	-0.0447282	0.407384	0.837186		MB0443C	-	CAB5248149.1	PUTATIVE CONSERVED ATPASE
fragment_1684	524459	524563	104	0.0497049	0.79183	0.960818		MB0443C	-	CAB5248149.1	PUTATIVE CONSERVED ATPASE
fragment_1685	524564	524706	142	0.0929677	0.549117	0.9026		MB0443C	-	CAB5248149.1	PUTATIVE CONSERVED ATPASE
fragment_1686	524707	524863	156	0.00980561	0.930832	0.989298		MB0443C	-	CAB5248149.1	PUTATIVE CONSERVED ATPASE
fragment_1687	524864	524881	17	NA	NA	NA		MB0443C	-	CAB5248149.1	PUTATIVE CONSERVED ATPASE
fragment_1688	524882	524911	29	NA	NA	NA		MB0443C	-	CAB5248149.1	PUTATIVE CONSERVED ATPASE
fragment_1689	524912	525061	149	-0.168906	0.184988	0.683209		MB0443C	-	CAB5248149.1	PUTATIVE CONSERVED ATPASE
fragment_1690	525062	525090	28	NA	NA	NA		MB0443C	-	CAB5248149.1	PUTATIVE CONSERVED ATPASE
fragment_1691	525091	525898	807	-0.273622	0.0615604	0.482054	; pssA	MB0443C; MB0444C	-; -	CAB5248149.1; CAB5248150.1	PUTATIVE CONSERVED ATPASE; PROBABLE CDP-DIACYLGLYCEROL--SERINE O-PHOSPHATIDYLTRANSFERASE PSSA (PS SYNTHASE) (PHOSPHATIDYLSERINE SYNTHASE)
fragment_1692	525899	526544	645	0.0248993	0.714012	0.943748	pssA; psd	MB0444C; MB0445C	-; -	CAB5248150.1; CAB5248151.1	PROBABLE CDP-DIACYLGLYCEROL--SERINE O-PHOSPHATIDYLTRANSFERASE PSSA (PS SYNTHASE) (PHOSPHATIDYLSERINE SYNTHASE); POSSIBLE PHOSPHATIDYLSERINE DECARBOXYLASE PSD (PS DECARBOXYLASE)
fragment_1693	526545	527119	574	-0.0817249	0.333028	0.793852	psd	MB0445C	-	CAB5248151.1	POSSIBLE PHOSPHATIDYLSERINE DECARBOXYLASE PSD (PS DECARBOXYLASE)
fragment_1694	527120	527186	66	NA	NA	NA	moeA2	MB0446C	-	CAB5248152.1	PROBABLE MOLYBDOPTERIN BIOSYNTHESIS PROTEIN MOEA2
fragment_1695	527187	527286	99	0.12715	0.63914	0.925633	moeA2	MB0446C	-	CAB5248152.1	PROBABLE MOLYBDOPTERIN BIOSYNTHESIS PROTEIN MOEA2
fragment_1696	527287	527822	535	-0.00545435	0.914738	0.985783	moeA2	MB0446C	-	CAB5248152.1	PROBABLE MOLYBDOPTERIN BIOSYNTHESIS PROTEIN MOEA2
fragment_1697	527823	527873	50	NA	NA	NA	moeA2	MB0446C	-	CAB5248152.1	PROBABLE MOLYBDOPTERIN BIOSYNTHESIS PROTEIN MOEA2
fragment_1698	527874	528411	537	0.0931508	0.173271	0.669047	moeA2;	MB0446C; MB0447C	-; -	CAB5248152.1; CAB5248153.1	PROBABLE MOLYBDOPTERIN BIOSYNTHESIS PROTEIN MOEA2; probable dehydrogenase/reductase
fragment_1699	528412	528671	259	-0.0107404	0.901206	0.98154		MB0447C	-	CAB5248153.1	probable dehydrogenase/reductase
fragment_1700	528672	528746	74	-0.0411373	0.923903	0.98733		MB0447C	-	CAB5248153.1	probable dehydrogenase/reductase
fragment_1701	528747	528965	218	-0.116226	0.101365	0.568799		MB0447C	-	CAB5248153.1	probable dehydrogenase/reductase
fragment_1702	528966	529807	841	0.204921	0.266746	0.74628	; groEL2	MB0447C; MB0448	-; +	CAB5248153.1; CAB5248154.1	probable dehydrogenase/reductase; 60 KDA CHAPERONIN 2 GROEL2 (PROTEIN CPN60-2) (GROEL PROTEIN 2) (65 KDA ANTIGEN) (HEAT SHOCK PROTEIN 65) (CELL WALL PROTEIN A) (ANTIGEN A)
fragment_1703	529808	529840	32	NA	NA	NA	groEL2	MB0448	+	CAB5248154.1	60 KDA CHAPERONIN 2 GROEL2 (PROTEIN CPN60-2) (GROEL PROTEIN 2) (65 KDA ANTIGEN) (HEAT SHOCK PROTEIN 65) (CELL WALL PROTEIN A) (ANTIGEN A)
fragment_1704	529841	530179	338	-0.0305123	0.726386	0.946011	groEL2	MB0448	+	CAB5248154.1	60 KDA CHAPERONIN 2 GROEL2 (PROTEIN CPN60-2) (GROEL PROTEIN 2) (65 KDA ANTIGEN) (HEAT SHOCK PROTEIN 65) (CELL WALL PROTEIN A) (ANTIGEN A)
fragment_1705	530180	530185	5	NA	NA	NA	groEL2	MB0448	+	CAB5248154.1	60 KDA CHAPERONIN 2 GROEL2 (PROTEIN CPN60-2) (GROEL PROTEIN 2) (65 KDA ANTIGEN) (HEAT SHOCK PROTEIN 65) (CELL WALL PROTEIN A) (ANTIGEN A)
fragment_1706	530186	530292	106	NA	NA	NA	groEL2	MB0448	+	CAB5248154.1	60 KDA CHAPERONIN 2 GROEL2 (PROTEIN CPN60-2) (GROEL PROTEIN 2) (65 KDA ANTIGEN) (HEAT SHOCK PROTEIN 65) (CELL WALL PROTEIN A) (ANTIGEN A)
fragment_1707	530293	530713	420	-0.0925866	0.151838	0.641398	groEL2	MB0448	+	CAB5248154.1	60 KDA CHAPERONIN 2 GROEL2 (PROTEIN CPN60-2) (GROEL PROTEIN 2) (65 KDA ANTIGEN) (HEAT SHOCK PROTEIN 65) (CELL WALL PROTEIN A) (ANTIGEN A)
fragment_1708	530714	530734	20	NA	NA	NA	groEL2	MB0448	+	CAB5248154.1	60 KDA CHAPERONIN 2 GROEL2 (PROTEIN CPN60-2) (GROEL PROTEIN 2) (65 KDA ANTIGEN) (HEAT SHOCK PROTEIN 65) (CELL WALL PROTEIN A) (ANTIGEN A)
fragment_1709	530735	530905	170	-0.177307	0.130238	0.619352	groEL2	MB0448	+	CAB5248154.1	60 KDA CHAPERONIN 2 GROEL2 (PROTEIN CPN60-2) (GROEL PROTEIN 2) (65 KDA ANTIGEN) (HEAT SHOCK PROTEIN 65) (CELL WALL PROTEIN A) (ANTIGEN A)
fragment_1710	530906	530911	5	NA	NA	NA	groEL2	MB0448	+	CAB5248154.1	60 KDA CHAPERONIN 2 GROEL2 (PROTEIN CPN60-2) (GROEL PROTEIN 2) (65 KDA ANTIGEN) (HEAT SHOCK PROTEIN 65) (CELL WALL PROTEIN A) (ANTIGEN A)
fragment_1711	530912	531315	403	0.404674	0.147078	0.634935	groEL2;	MB0448; MB0449C	+; -	CAB5248154.1; CAB5248155.1	60 KDA CHAPERONIN 2 GROEL2 (PROTEIN CPN60-2) (GROEL PROTEIN 2) (65 KDA ANTIGEN) (HEAT SHOCK PROTEIN 65) (CELL WALL PROTEIN A) (ANTIGEN A); FMN binding protein
fragment_1712	531316	531933	617	0.0347914	0.632999	0.922873	; PPE10	MB0449C; MB0450C	-; -	CAB5248155.1; CAB5248156.1	FMN binding protein; ppe family protein ppe10
fragment_1713	531934	531942	8	NA	NA	NA	PPE10	MB0450C	-	CAB5248156.1	ppe family protein ppe10
fragment_1714	531943	532197	254	-0.215974	0.00232014	0.105546	PPE10	MB0450C	-	CAB5248156.1	ppe family protein ppe10
fragment_1715	532198	532266	68	NA	NA	NA	PPE10	MB0450C	-	CAB5248156.1	ppe family protein ppe10
fragment_1716	532267	532861	594	0.0831641	0.279887	0.755073	PPE10	MB0450C	-	CAB5248156.1	ppe family protein ppe10
fragment_1717	532862	532871	9	NA	NA	NA	PPE10	MB0450C	-	CAB5248156.1	ppe family protein ppe10
fragment_1718	532872	533126	254	-0.299427	0.000460728	0.0385254	PPE10	MB0450C	-	CAB5248156.1	ppe family protein ppe10
fragment_1719	533127	533335	208	-0.247605	0.00685286	0.189487	PPE10	MB0450C	-	CAB5248156.1	ppe family protein ppe10
fragment_1720	533336	533379	43	NA	NA	NA
fragment_1721	533380	533967	587	0.0699832	0.191127	0.688381
fragment_1722	533968	534125	157	-0.164167	0.173314	0.669047	rska	MB0452C	-	CAB5248158.1	anti-sigma factor rska (regulator of sigma k)
fragment_1723	534126	534776	650	0.0780741	0.24515	0.730074	rska	MB0452C	-	CAB5248158.1	anti-sigma factor rska (regulator of sigma k)
fragment_1724	534777	534785	8	NA	NA	NA	rska	MB0452C	-	CAB5248158.1	anti-sigma factor rska (regulator of sigma k)
fragment_1725	534786	535878	1092	NA	NA	NA	rska;	MB0452C; MB0454C	-; -	CAB5248158.1; CAB5248160.1	anti-sigma factor rska (regulator of sigma k); POSSIBLE CONSERVED TRANSMEMBRANE PROTEIN
fragment_1726	535879	536023	144	-0.133133	0.352482	0.804015		MB0454C	-	CAB5248160.1	POSSIBLE CONSERVED TRANSMEMBRANE PROTEIN
fragment_1727	536024	536330	306	-0.0617381	0.629461	0.921824	; ufaA1	MB0454C; MB0455C	-; -	CAB5248160.1; CAB5248161.1	POSSIBLE CONSERVED TRANSMEMBRANE PROTEIN; probable cyclopropane-fatty-acyl-phospholipid synthase ufaa1 (cyclopropane fatty acid synthase) (cfa synthase)
fragment_1728	536331	536864	533	0.0428779	0.518273	0.887854	ufaA1	MB0455C	-	CAB5248161.1	probable cyclopropane-fatty-acyl-phospholipid synthase ufaa1 (cyclopropane fatty acid synthase) (cfa synthase)
fragment_1729	536865	537176	311	-0.0065337	0.956301	0.993748	ufaA1	MB0455C	-	CAB5248161.1	probable cyclopropane-fatty-acyl-phospholipid synthase ufaa1 (cyclopropane fatty acid synthase) (cfa synthase)
fragment_1730	537177	537218	41	NA	NA	NA	ufaA1	MB0455C	-	CAB5248161.1	probable cyclopropane-fatty-acyl-phospholipid synthase ufaa1 (cyclopropane fatty acid synthase) (cfa synthase)
fragment_1731	537219	537778	559	0.0599006	0.483093	0.874364	ufaA1;	MB0455C; MB0456C	-; -	CAB5248161.1; CAB5248162.1	probable cyclopropane-fatty-acyl-phospholipid synthase ufaa1 (cyclopropane fatty acid synthase) (cfa synthase); CONSERVED HYPOTHETICAL PROTEIN
fragment_1732	537779	538046	267	-0.190593	0.0639733	0.487386		MB0456C	-	CAB5248162.1	CONSERVED HYPOTHETICAL PROTEIN
fragment_1733	538047	538126	79	-0.46378	0.272107	0.748672		MB0456C	-	CAB5248162.1	CONSERVED HYPOTHETICAL PROTEIN
fragment_1734	538127	538157	30	NA	NA	NA		MB0456C	-	CAB5248162.1	CONSERVED HYPOTHETICAL PROTEIN
fragment_1735	538158	538163	5	NA	NA	NA		MB0456C	-	CAB5248162.1	CONSERVED HYPOTHETICAL PROTEIN
fragment_1736	538164	538474	310	0.412266	0.269355	0.747311	;	MB0456C; MB0457C	-; -	CAB5248162.1; CAB5248163.1	CONSERVED HYPOTHETICAL PROTEIN; Amine oxidase, flavin-containing
fragment_1737	538475	538558	83	NA	NA	NA		MB0457C	-	CAB5248163.1	Amine oxidase, flavin-containing
fragment_1738	538559	538653	94	-0.45956	0.0914466	0.553386		MB0457C	-	CAB5248163.1	Amine oxidase, flavin-containing
fragment_1739	538654	538863	209	-0.0389258	0.631072	0.922341		MB0457C	-	CAB5248163.1	Amine oxidase, flavin-containing
fragment_1740	538864	538868	4	NA	NA	NA		MB0457C	-	CAB5248163.1	Amine oxidase, flavin-containing
fragment_1741	538869	540690	1821	NA	NA	NA	; mmpL4	MB0457C; MB0458C	-; -	CAB5248163.1; CAB5248164.1	Amine oxidase, flavin-containing; PROBABLE CONSERVED TRANSMEMBRANE TRANSPORT PROTEIN MMPL4
fragment_1742	540691	540778	87	-0.118596	0.664124	0.931822	mmpL4	MB0458C	-	CAB5248164.1	PROBABLE CONSERVED TRANSMEMBRANE TRANSPORT PROTEIN MMPL4
fragment_1743	540779	541002	223	-0.102108	0.178896	0.676713	mmpL4	MB0458C	-	CAB5248164.1	PROBABLE CONSERVED TRANSMEMBRANE TRANSPORT PROTEIN MMPL4
fragment_1744	541003	541125	122	0.0728342	0.706371	0.942885	mmpL4	MB0458C	-	CAB5248164.1	PROBABLE CONSERVED TRANSMEMBRANE TRANSPORT PROTEIN MMPL4
fragment_1745	541126	541285	159	-0.25628	0.00883474	0.219047	mmpL4	MB0458C	-	CAB5248164.1	PROBABLE CONSERVED TRANSMEMBRANE TRANSPORT PROTEIN MMPL4
fragment_1746	541286	541549	263	-0.209344	0.00174795	0.0909891	mmpL4	MB0458C	-	CAB5248164.1	PROBABLE CONSERVED TRANSMEMBRANE TRANSPORT PROTEIN MMPL4
fragment_1747	541550	541565	15	NA	NA	NA	mmpL4	MB0458C	-	CAB5248164.1	PROBABLE CONSERVED TRANSMEMBRANE TRANSPORT PROTEIN MMPL4
fragment_1748	541566	541732	166	-0.141154	0.216436	0.711388	mmpL4	MB0458C	-	CAB5248164.1	PROBABLE CONSERVED TRANSMEMBRANE TRANSPORT PROTEIN MMPL4
fragment_1749	541733	542360	627	0.0554557	0.366842	0.814308	mmpL4	MB0458C	-	CAB5248164.1	PROBABLE CONSERVED TRANSMEMBRANE TRANSPORT PROTEIN MMPL4
fragment_1750	542361	543006	645	0.111803	0.161522	0.654278	mmpL4	MB0458C	-	CAB5248164.1	PROBABLE CONSERVED TRANSMEMBRANE TRANSPORT PROTEIN MMPL4
fragment_1751	543007	543066	59	NA	NA	NA
fragment_1752	543067	543428	361	-0.0820622	0.366369	0.813968		MB0460	+	CAB5248166.1	POSSIBLE TRANSCRIPTIONAL REGULATORY PROTEIN
fragment_1753	543429	544023	594	0.00825207	0.903999	0.982397		MB0460	+	CAB5248166.1	POSSIBLE TRANSCRIPTIONAL REGULATORY PROTEIN
fragment_1754	544024	544191	167	-0.136701	0.273901	0.751285
fragment_1755	544192	544759	567	0.00869386	0.903337	0.982397	PPE11	MB0461	+	CAB5248167.1	ppe family protein ppe11
fragment_1756	544760	544964	204	-0.253692	0.00125795	0.0719234	PPE11	MB0461	+	CAB5248167.1	ppe family protein ppe11
fragment_1757	544965	545045	80	0.30883	0.471548	0.871907	PPE11	MB0461	+	CAB5248167.1	ppe family protein ppe11
fragment_1758	545046	546265	1219	NA	NA	NA	PPE11	MB0461	+	CAB5248167.1	ppe family protein ppe11
fragment_1759	546266	546381	115	-0.0669616	0.651276	0.928163
fragment_1760	546382	547100	718	-0.0235654	0.744612	0.951738	echA2	MB0464C	-	CAB5248170.1	ENOYL-COA HYDRATASE ECHA2 (ENOYL HYDRASE) (UNSATURATED ACYL-COA HYDRATASE) (CROTONASE)
fragment_1761	547101	547187	86	-0.363143	0.31253	0.779686	echA2	MB0464C	-	CAB5248170.1	ENOYL-COA HYDRATASE ECHA2 (ENOYL HYDRASE) (UNSATURATED ACYL-COA HYDRATASE) (CROTONASE)
fragment_1762	547188	547250	62	-0.373753	0.68137	0.937663	echA2	MB0464C	-	CAB5248170.1	ENOYL-COA HYDRATASE ECHA2 (ENOYL HYDRASE) (UNSATURATED ACYL-COA HYDRATASE) (CROTONASE)
fragment_1763	547251	547742	491	-0.046212	0.289115	0.764472	echA2	MB0464C	-	CAB5248170.1	ENOYL-COA HYDRATASE ECHA2 (ENOYL HYDRASE) (UNSATURATED ACYL-COA HYDRATASE) (CROTONASE)
fragment_1764	547743	547898	155	-0.147011	0.281514	0.756266	echA2	MB0464C	-	CAB5248170.1	ENOYL-COA HYDRATASE ECHA2 (ENOYL HYDRASE) (UNSATURATED ACYL-COA HYDRATASE) (CROTONASE)
fragment_1765	547899	547930	31	NA	NA	NA
fragment_1766	547931	548099	168	-0.0802865	0.45771	0.867847	mazf1	MB0465C	-	CAB5248171.1	possible toxin mazf1
fragment_1767	548100	548465	365	-0.0272398	0.783034	0.958619	mazf1; mazE1	MB0465C; MB0466A	-; -	CAB5248171.1; CAB5248172.1	possible toxin mazf1; Possible antitoxin MazE1
fragment_1768	548466	549052	586	0.0575953	0.468003	0.870147	mazE1;	MB0466A; MB0466C	-; -	CAB5248172.1; CAB5248173.1	Possible antitoxin MazE1; PROBABLE PEPTIDASE
fragment_1769	549053	549405	352	0.140934	0.19158	0.688773		MB0466C	-	CAB5248173.1	PROBABLE PEPTIDASE
fragment_1770	549406	549575	169	-0.110876	0.446076	0.860793		MB0466C	-	CAB5248173.1	PROBABLE PEPTIDASE
fragment_1771	549576	549793	217	-0.146385	0.0663176	0.496338		MB0466C	-	CAB5248173.1	PROBABLE PEPTIDASE
fragment_1772	549794	549859	65	0.494702	0.427337	0.853125		MB0466C	-	CAB5248173.1	PROBABLE PEPTIDASE
fragment_1773	549860	550141	281	-0.259029	0.0117354	0.251555		MB0466C	-	CAB5248173.1	PROBABLE PEPTIDASE
fragment_1774	550142	550352	210	-0.189847	0.00686378	0.189487		MB0466C	-	CAB5248173.1	PROBABLE PEPTIDASE
fragment_1775	550353	550659	306	-0.0535885	0.681593	0.937663		MB0466C	-	CAB5248173.1	PROBABLE PEPTIDASE
fragment_1776	550660	551219	559	-0.0620774	0.443608	0.859214		MB0467	+	CAB5248174.1	PROBABLE ALDEHYDE DEHYDROGENASE
fragment_1777	551220	551654	434	0.21027	0.00254753	0.107914		MB0467	+	CAB5248174.1	PROBABLE ALDEHYDE DEHYDROGENASE
fragment_1778	551655	551741	86	-0.282116	0.523316	0.890029		MB0467	+	CAB5248174.1	PROBABLE ALDEHYDE DEHYDROGENASE
fragment_1779	551742	552469	727	0.0951455	0.196137	0.69237	;	MB0467; MB0468	+; +	CAB5248174.1; CAB5248175.1	PROBABLE ALDEHYDE DEHYDROGENASE; related to oxidoreductase activity
fragment_1780	552470	552756	286	-0.150727	0.191233	0.688381		MB0468	+	CAB5248175.1	related to oxidoreductase activity
fragment_1781	552757	553323	566	-0.00272403	0.96552	0.994632		MB0470	+	CAB5248177.1	PROBABLE TRANSMEMBRANE PROTEIN
fragment_1782	553324	553705	381	0.0028419	0.974058	0.995692	; lpd	MB0470; MB0471	+; +	CAB5248177.1; CAB5248178.1	PROBABLE TRANSMEMBRANE PROTEIN; dihydrolipoamide dehydrogenase lpdc (lipoamide reductase (nadh)) (lipoyl dehydrogenase) (dihydrolipoyl dehydrogenase) (diaphorase)
fragment_1783	553706	554140	434	0.0255255	0.745008	0.951738	lpd	MB0471	+	CAB5248178.1	dihydrolipoamide dehydrogenase lpdc (lipoamide reductase (nadh)) (lipoyl dehydrogenase) (dihydrolipoyl dehydrogenase) (diaphorase)
fragment_1784	554141	554168	27	NA	NA	NA	lpd	MB0471	+	CAB5248178.1	dihydrolipoamide dehydrogenase lpdc (lipoamide reductase (nadh)) (lipoyl dehydrogenase) (dihydrolipoyl dehydrogenase) (diaphorase)
fragment_1785	554169	554305	136	-0.0670857	0.665821	0.932782	lpd	MB0471	+	CAB5248178.1	dihydrolipoamide dehydrogenase lpdc (lipoamide reductase (nadh)) (lipoyl dehydrogenase) (dihydrolipoyl dehydrogenase) (diaphorase)
fragment_1786	554306	554404	98	0.0421547	0.854501	0.971969	lpd	MB0471	+	CAB5248178.1	dihydrolipoamide dehydrogenase lpdc (lipoamide reductase (nadh)) (lipoyl dehydrogenase) (dihydrolipoyl dehydrogenase) (diaphorase)
fragment_1787	554405	554578	173	-0.253579	0.00904027	0.221001	lpd	MB0471	+	CAB5248178.1	dihydrolipoamide dehydrogenase lpdc (lipoamide reductase (nadh)) (lipoyl dehydrogenase) (dihydrolipoyl dehydrogenase) (diaphorase)
fragment_1788	554579	554703	124	-0.0421659	0.824432	0.965962	lpd	MB0471	+	CAB5248178.1	dihydrolipoamide dehydrogenase lpdc (lipoamide reductase (nadh)) (lipoyl dehydrogenase) (dihydrolipoyl dehydrogenase) (diaphorase)
fragment_1789	554704	554821	117	-0.00168282	0.992428	0.998152	lpd	MB0471	+	CAB5248178.1	dihydrolipoamide dehydrogenase lpdc (lipoamide reductase (nadh)) (lipoyl dehydrogenase) (dihydrolipoyl dehydrogenase) (diaphorase)
fragment_1790	554822	554848	26	NA	NA	NA	lpd	MB0471	+	CAB5248178.1	dihydrolipoamide dehydrogenase lpdc (lipoamide reductase (nadh)) (lipoyl dehydrogenase) (dihydrolipoyl dehydrogenase) (diaphorase)
fragment_1791	554849	554887	38	NA	NA	NA	lpd	MB0471	+	CAB5248178.1	dihydrolipoamide dehydrogenase lpdc (lipoamide reductase (nadh)) (lipoyl dehydrogenase) (dihydrolipoyl dehydrogenase) (diaphorase)
fragment_1792	554888	554899	11	NA	NA	NA	lpd	MB0471	+	CAB5248178.1	dihydrolipoamide dehydrogenase lpdc (lipoamide reductase (nadh)) (lipoyl dehydrogenase) (dihydrolipoyl dehydrogenase) (diaphorase)
fragment_1793	554900	554938	38	NA	NA	NA	lpd	MB0471	+	CAB5248178.1	dihydrolipoamide dehydrogenase lpdc (lipoamide reductase (nadh)) (lipoyl dehydrogenase) (dihydrolipoyl dehydrogenase) (diaphorase)
fragment_1794	554939	555245	306	-0.0644088	0.571567	0.911095	lpd;	MB0471; MB0472	+; +	CAB5248178.1; CAB5248179.1	dihydrolipoamide dehydrogenase lpdc (lipoamide reductase (nadh)) (lipoyl dehydrogenase) (dihydrolipoyl dehydrogenase) (diaphorase); PROBABLE CONSERVED MEMBRANE PROTEIN
fragment_1795	555246	555821	575	-0.0292765	0.732561	0.947322	;	MB0472; MB0473C	+; -	CAB5248179.1; CAB5248180.1	PROBABLE CONSERVED MEMBRANE PROTEIN; conserved protein
fragment_1796	555822	555851	29	NA	NA	NA		MB0473C	-	CAB5248180.1	conserved protein
fragment_1797	555852	556165	313	-0.0835345	0.460116	0.868517	;	MB0473C; MB0474C	-; -	CAB5248180.1; CAB5248181.1	conserved protein; PROBABLE TRANSCRIPTIONAL REGULATORY PROTEIN
fragment_1798	556166	556424	258	-0.104959	0.0746758	0.517096		MB0474C	-	CAB5248181.1	PROBABLE TRANSCRIPTIONAL REGULATORY PROTEIN
fragment_1799	556425	556963	538	-0.0305752	0.546244	0.902391		MB0474C	-	CAB5248181.1	PROBABLE TRANSCRIPTIONAL REGULATORY PROTEIN
fragment_1800	556964	557228	264	-0.186377	0.0306558	0.368257		MB0474C	-	CAB5248181.1	PROBABLE TRANSCRIPTIONAL REGULATORY PROTEIN
fragment_1801	557229	558071	842	0.13426	0.22544	0.716062	;	MB0474C; MB0475	-; +	CAB5248181.1; CAB5248182.1	PROBABLE TRANSCRIPTIONAL REGULATORY PROTEIN; Acyl-ACP thioesterase
fragment_1802	558072	558134	62	NA	NA	NA		MB0475	+	CAB5248182.1	Acyl-ACP thioesterase
fragment_1803	558135	558333	198	-0.0174137	0.872483	0.975578		MB0475	+	CAB5248182.1	Acyl-ACP thioesterase
fragment_1804	558334	558470	136	-0.0551693	0.678198	0.935901
fragment_1805	558471	558723	252	-0.0833427	0.227726	0.716805	icl	MB0476	+	CAB5248183.1	ISOCITRATE LYASE ICL (ISOCITRASE) (ISOCITRATASE)
fragment_1806	558724	559044	320	-0.126297	0.164515	0.659546	icl	MB0476	+	CAB5248183.1	ISOCITRATE LYASE ICL (ISOCITRASE) (ISOCITRATASE)
fragment_1807	559045	559551	506	-0.0268699	0.675223	0.935	icl	MB0476	+	CAB5248183.1	ISOCITRATE LYASE ICL (ISOCITRASE) (ISOCITRATASE)
fragment_1808	559552	560229	677	-0.0607439	0.434608	0.856204	icl; fadB2	MB0476; MB0477	+; +	CAB5248183.1; CAB5248184.1	ISOCITRATE LYASE ICL (ISOCITRASE) (ISOCITRATASE); 3-hydroxybutyryl-coa dehydrogenase fadb2 (beta-hydroxybutyryl-coa dehydrogenase) (bhbd)
fragment_1809	560230	560649	419	-0.0665041	0.405401	0.836695	fadB2	MB0477	+	CAB5248184.1	3-hydroxybutyryl-coa dehydrogenase fadb2 (beta-hydroxybutyryl-coa dehydrogenase) (bhbd)
fragment_1810	560650	561803	1153	NA	NA	NA	fadB2	MB0477	+	CAB5248184.1	3-hydroxybutyryl-coa dehydrogenase fadb2 (beta-hydroxybutyryl-coa dehydrogenase) (bhbd)
fragment_1811	561804	561918	114	-0.11188	0.520515	0.888586	pcaA	MB0479C	-	CAB5248186.1	MYCOLIC ACID SYNTHASE PCAA (CYCLOPROPANE SYNTHASE)
fragment_1812	561919	562044	125	-0.0355697	0.811725	0.963993	pcaA	MB0479C	-	CAB5248186.1	MYCOLIC ACID SYNTHASE PCAA (CYCLOPROPANE SYNTHASE)
fragment_1813	562045	562554	509	0.0518294	0.334376	0.795289	pcaA	MB0479C	-	CAB5248186.1	MYCOLIC ACID SYNTHASE PCAA (CYCLOPROPANE SYNTHASE)
fragment_1814	562555	562630	75	-0.649091	0.245662	0.730644	pcaA	MB0479C	-	CAB5248186.1	MYCOLIC ACID SYNTHASE PCAA (CYCLOPROPANE SYNTHASE)
fragment_1815	562631	562691	60	NA	NA	NA	pcaA	MB0479C	-	CAB5248186.1	MYCOLIC ACID SYNTHASE PCAA (CYCLOPROPANE SYNTHASE)
fragment_1816	562692	562719	27	NA	NA	NA	pcaA	MB0479C	-	CAB5248186.1	MYCOLIC ACID SYNTHASE PCAA (CYCLOPROPANE SYNTHASE)
fragment_1817	562720	562820	100	0.0520132	0.792126	0.960818	pcaA	MB0479C	-	CAB5248186.1	MYCOLIC ACID SYNTHASE PCAA (CYCLOPROPANE SYNTHASE)
fragment_1818	562821	562861	40	NA	NA	NA
fragment_1819	562862	563356	494	0.046779	0.508708	0.885774		MB0481C	-	CAB5248188.1	HYPOTHETICAL PROTEIN
fragment_1820	563357	563663	306	-0.0786393	0.471646	0.871907		MB0481C	-	CAB5248188.1	HYPOTHETICAL PROTEIN
fragment_1821	563664	563845	181	0.260181	0.0370903	0.400431	;	MB0481C; MB0482C	-; -	CAB5248188.1; CAB5248189.1	HYPOTHETICAL PROTEIN; PROBABLE TRANSCRIPTIONAL REGULATORY PROTEIN (POSSIBLY TETR-FAMILY)
fragment_1822	563846	563919	73	-0.483149	0.486834	0.876267		MB0482C	-	CAB5248189.1	PROBABLE TRANSCRIPTIONAL REGULATORY PROTEIN (POSSIBLY TETR-FAMILY)
fragment_1823	563920	564067	147	-0.016213	0.889163	0.97922		MB0482C	-	CAB5248189.1	PROBABLE TRANSCRIPTIONAL REGULATORY PROTEIN (POSSIBLY TETR-FAMILY)
fragment_1824	564068	564360	292	-0.140531	0.0675896	0.499408		MB0482C	-	CAB5248189.1	PROBABLE TRANSCRIPTIONAL REGULATORY PROTEIN (POSSIBLY TETR-FAMILY)
fragment_1825	564361	564973	612	0.0212435	0.761811	0.954033	;	MB0482C; MB0483	-; +	CAB5248189.1; CAB5248190.1	PROBABLE TRANSCRIPTIONAL REGULATORY PROTEIN (POSSIBLY TETR-FAMILY); POSSIBLE CONSERVED TRANSMEMBRANE PROTEIN
fragment_1826	564974	565039	65	NA	NA	NA		MB0483	+	CAB5248190.1	POSSIBLE CONSERVED TRANSMEMBRANE PROTEIN
fragment_1827	565040	565147	107	-0.767532	0.121408	0.604902		MB0483	+	CAB5248190.1	POSSIBLE CONSERVED TRANSMEMBRANE PROTEIN
fragment_1828	565148	565558	410	-0.00341374	0.961966	0.994151		MB0483	+	CAB5248190.1	POSSIBLE CONSERVED TRANSMEMBRANE PROTEIN
fragment_1829	565559	566027	468	0.0312592	0.565259	0.908914		MB0483	+	CAB5248190.1	POSSIBLE CONSERVED TRANSMEMBRANE PROTEIN
fragment_1830	566028	566058	30	NA	NA	NA		MB0484	+	CAB5248191.1	PROBABLE TRANSCRIPTIONAL REGULATORY PROTEIN
fragment_1831	566059	566111	52	NA	NA	NA		MB0484	+	CAB5248191.1	PROBABLE TRANSCRIPTIONAL REGULATORY PROTEIN
fragment_1832	566112	566157	45	NA	NA	NA		MB0484	+	CAB5248191.1	PROBABLE TRANSCRIPTIONAL REGULATORY PROTEIN
fragment_1833	566158	566626	468	0.11061	0.0679729	0.499652		MB0484	+	CAB5248191.1	PROBABLE TRANSCRIPTIONAL REGULATORY PROTEIN
fragment_1834	566627	566993	366	0.147817	0.168687	0.664272	hbhA	MB0485	+	CAB5248192.1	iron-regulated heparin binding hemagglutinin hbha (adhesin)
fragment_1835	566994	567017	23	NA	NA	NA	hbhA	MB0485	+	CAB5248192.1	iron-regulated heparin binding hemagglutinin hbha (adhesin)
fragment_1836	567018	567026	8	NA	NA	NA	hbhA	MB0485	+	CAB5248192.1	iron-regulated heparin binding hemagglutinin hbha (adhesin)
fragment_1837	567027	567053	26	NA	NA	NA	hbhA	MB0485	+	CAB5248192.1	iron-regulated heparin binding hemagglutinin hbha (adhesin)
fragment_1838	567054	567107	53	NA	NA	NA	hbhA	MB0485	+	CAB5248192.1	iron-regulated heparin binding hemagglutinin hbha (adhesin)
fragment_1839	567108	567157	49	NA	NA	NA	hbhA	MB0485	+	CAB5248192.1	iron-regulated heparin binding hemagglutinin hbha (adhesin)
fragment_1840	567158	567275	117	0.0665021	0.718953	0.944529	hbhA	MB0485	+	CAB5248192.1	iron-regulated heparin binding hemagglutinin hbha (adhesin)
fragment_1841	567276	567290	14	NA	NA	NA	hbhA	MB0485	+	CAB5248192.1	iron-regulated heparin binding hemagglutinin hbha (adhesin)
fragment_1842	567291	567623	332	0.0386889	0.764468	0.954033	hbhA;	MB0485; MB0486	+; +	CAB5248192.1; CAB5248193.1	iron-regulated heparin binding hemagglutinin hbha (adhesin); POSSIBLE CONSERVED TRANSMEMBRANE PROTEIN
fragment_1843	567624	567761	137	-0.0481306	0.697275	0.940427		MB0486	+	CAB5248193.1	POSSIBLE CONSERVED TRANSMEMBRANE PROTEIN
fragment_1844	567762	567862	100	0.210701	0.323641	0.787136	;	MB0486; MB0487	+; +	CAB5248193.1; CAB5248194.1	POSSIBLE CONSERVED TRANSMEMBRANE PROTEIN; POSSIBLE CONSERVED SECRETED PROTEIN
fragment_1845	567863	568151	288	-0.0904419	0.340579	0.798505		MB0487	+	CAB5248194.1	POSSIBLE CONSERVED SECRETED PROTEIN
fragment_1846	568152	568769	617	0.103537	0.172872	0.669047	; deoC	MB0487; MB0488	+; +	CAB5248194.1; CAB5248195.1	POSSIBLE CONSERVED SECRETED PROTEIN; PROBABLE DEOXYRIBOSE-PHOSPHATE ALDOLASE DEOC (PHOSPHODEOXYRIBOALDOLASE) (DEOXYRIBOALDOLASE)
fragment_1847	568770	568912	142	-0.170511	0.267183	0.74634	deoC	MB0488	+	CAB5248195.1	PROBABLE DEOXYRIBOSE-PHOSPHATE ALDOLASE DEOC (PHOSPHODEOXYRIBOALDOLASE) (DEOXYRIBOALDOLASE)
fragment_1848	568913	568919	6	NA	NA	NA	deoC	MB0488	+	CAB5248195.1	PROBABLE DEOXYRIBOSE-PHOSPHATE ALDOLASE DEOC (PHOSPHODEOXYRIBOALDOLASE) (DEOXYRIBOALDOLASE)
fragment_1849	568920	569159	239	-0.174663	0.00670816	0.187667		MB0489C	-	CAB5248196.1	PROBABLE CONSERVED MEMBRANE PROTEIN
fragment_1850	569160	569402	242	-0.0683265	0.393507	0.828479		MB0489C	-	CAB5248196.1	PROBABLE CONSERVED MEMBRANE PROTEIN
fragment_1851	569403	569591	188	-0.101122	0.266096	0.746224		MB0489C	-	CAB5248196.1	PROBABLE CONSERVED MEMBRANE PROTEIN
fragment_1852	569592	569752	160	0.0753654	0.604684	0.913469		MB0489C	-	CAB5248196.1	PROBABLE CONSERVED MEMBRANE PROTEIN
fragment_1853	569753	570114	361	0.0506749	0.578687	0.912768	;	MB0489C; MB0490C	-; -	CAB5248196.1; CAB5248197.1	PROBABLE CONSERVED MEMBRANE PROTEIN; possible amidohydrolase
fragment_1854	570115	570182	67	1.82053	0.0224105	0.323868		MB0490C	-	CAB5248197.1	possible amidohydrolase
fragment_1855	570183	570355	172	-0.000957975	0.994153	0.999098		MB0490C	-	CAB5248197.1	possible amidohydrolase
fragment_1856	570356	570724	368	0.0969819	0.341891	0.798595		MB0490C	-	CAB5248197.1	possible amidohydrolase
fragment_1857	570725	570891	166	-0.277198	0.0549451	0.463622		MB0490C	-	CAB5248197.1	possible amidohydrolase
fragment_1858	570892	570943	51	NA	NA	NA		MB0490C	-	CAB5248197.1	possible amidohydrolase
fragment_1859	570944	571005	61	0.0721002	0.926016	0.987775		MB0491C	-	CAB5248198.1	HYPOTHETICAL PROTEIN
fragment_1860	571006	571038	32	NA	NA	NA		MB0491C	-	CAB5248198.1	HYPOTHETICAL PROTEIN
fragment_1861	571039	571680	641	0.353315	0.0395571	0.404914	; murB	MB0491C; MB0492	-; +	CAB5248198.1; CAB5248199.1	HYPOTHETICAL PROTEIN; PROBABLE UDP-N-ACETYLENOLPYRUVOYLGLUCOSAMINE REDUCTASE MURB (UDP-N-ACETYLMURAMATE DEHYDROGENASE)
fragment_1862	571681	572138	457	0.0121611	0.805159	0.963161	murB	MB0492	+	CAB5248199.1	PROBABLE UDP-N-ACETYLENOLPYRUVOYLGLUCOSAMINE REDUCTASE MURB (UDP-N-ACETYLMURAMATE DEHYDROGENASE)
fragment_1863	572139	572384	245	-0.0876546	0.208211	0.70373	murB	MB0492	+	CAB5248199.1	PROBABLE UDP-N-ACETYLENOLPYRUVOYLGLUCOSAMINE REDUCTASE MURB (UDP-N-ACETYLMURAMATE DEHYDROGENASE)
fragment_1864	572385	572612	227	-0.143295	0.0715136	0.508297	murB	MB0492	+	CAB5248199.1	PROBABLE UDP-N-ACETYLENOLPYRUVOYLGLUCOSAMINE REDUCTASE MURB (UDP-N-ACETYLMURAMATE DEHYDROGENASE)
fragment_1865	572613	572838	225	-0.0725117	0.233585	0.722449	lprQ	MB0493	+	CAB5248200.1	PROBABLE CONSERVED LIPOPROTEIN LPRQ
fragment_1866	572839	573162	323	-0.11812	0.278967	0.754924	lprQ	MB0493	+	CAB5248200.1	PROBABLE CONSERVED LIPOPROTEIN LPRQ
fragment_1867	573163	573384	221	-0.0572183	0.550155	0.9026	lprQ	MB0493	+	CAB5248200.1	PROBABLE CONSERVED LIPOPROTEIN LPRQ
fragment_1868	573385	573539	154	-0.0749409	0.561393	0.907569	lprQ	MB0493	+	CAB5248200.1	PROBABLE CONSERVED LIPOPROTEIN LPRQ
fragment_1869	573540	573840	300	-0.0591448	0.685956	0.938804	lprQ	MB0493	+	CAB5248200.1	PROBABLE CONSERVED LIPOPROTEIN LPRQ
fragment_1870	573841	574041	200	-0.082859	0.452248	0.865216	lprQ;	MB0493; MB0494C	+; -	CAB5248200.1; CAB5248201.1	PROBABLE CONSERVED LIPOPROTEIN LPRQ; probable short-chain type oxidoreductase
fragment_1871	574042	574399	357	-0.0398286	0.708427	0.942885		MB0494C	-	CAB5248201.1	probable short-chain type oxidoreductase
fragment_1872	574400	575007	607	0.101725	0.130278	0.619352	;	MB0494C; MB0495	-; +	CAB5248201.1; CAB5248202.1	probable short-chain type oxidoreductase; POSSIBLE TRANSCRIPTIONAL REGULATORY PROTEIN
fragment_1873	575008	575610	602	0.0396738	0.477747	0.874217		MB0495	+	CAB5248202.1	POSSIBLE TRANSCRIPTIONAL REGULATORY PROTEIN
fragment_1874	575611	575642	31	NA	NA	NA		MB0495	+	CAB5248202.1	POSSIBLE TRANSCRIPTIONAL REGULATORY PROTEIN
fragment_1875	575643	575787	144	-0.280428	0.252009	0.737176		MB0495	+	CAB5248202.1	POSSIBLE TRANSCRIPTIONAL REGULATORY PROTEIN
fragment_1876	575788	575943	155	0.614826	0.0071084	0.193685		MB0495	+	CAB5248202.1	POSSIBLE TRANSCRIPTIONAL REGULATORY PROTEIN
fragment_1877	575944	576695	751	-0.0171405	0.827098	0.967244	; msha	MB0495; MB0496	+; +	CAB5248202.1; CAB5248203.1	POSSIBLE TRANSCRIPTIONAL REGULATORY PROTEIN; glycosyltransferase msha
fragment_1878	576696	577360	664	0.0536092	0.399892	0.832012	msha	MB0496	+	CAB5248203.1	glycosyltransferase msha
fragment_1879	577361	577810	449	-0.0234327	0.794076	0.961184	msha;	MB0496; MB0497	+; +	CAB5248203.1; CAB5248204.1	glycosyltransferase msha; CONSERVED HYPOTHETICAL PROTEIN
fragment_1880	577811	577867	56	NA	NA	NA		MB0497	+	CAB5248204.1	CONSERVED HYPOTHETICAL PROTEIN
fragment_1881	577868	577885	17	NA	NA	NA		MB0497	+	CAB5248204.1	CONSERVED HYPOTHETICAL PROTEIN
fragment_1882	577886	579178	1292	NA	NA	NA	;	MB0497; MB0498	+; +	CAB5248204.1; CAB5248205.1	CONSERVED HYPOTHETICAL PROTEIN; PROBABLE CONSERVED INTEGRAL MEMBRANE PROTEIN
fragment_1883	579179	579579	400	0.278306	0.0100839	0.236146	; gpm1	MB0498; MB0499	+; +	CAB5248205.1; CAB5248206.1	PROBABLE CONSERVED INTEGRAL MEMBRANE PROTEIN; PROBABLE PHOSPHOGLYCERATE MUTASE 1 GPM1 (PHOSPHOGLYCEROMUTASE) (PGAM) (BPG-DEPENDENT PGAM)
fragment_1884	579580	579701	121	-0.190461	0.18015	0.678201	gpm1	MB0499	+	CAB5248206.1	PROBABLE PHOSPHOGLYCERATE MUTASE 1 GPM1 (PHOSPHOGLYCEROMUTASE) (PGAM) (BPG-DEPENDENT PGAM)
fragment_1885	579702	579803	101	-0.0859509	0.693292	0.939804	gpm1	MB0499	+	CAB5248206.1	PROBABLE PHOSPHOGLYCERATE MUTASE 1 GPM1 (PHOSPHOGLYCEROMUTASE) (PGAM) (BPG-DEPENDENT PGAM)
fragment_1886	579804	580290	486	-0.00897194	0.872939	0.975808	gpm1	MB0499	+	CAB5248206.1	PROBABLE PHOSPHOGLYCERATE MUTASE 1 GPM1 (PHOSPHOGLYCEROMUTASE) (PGAM) (BPG-DEPENDENT PGAM)
fragment_1887	580291	580613	322	0.105423	0.277299	0.753906	senX3	MB0500	+	CAB5248207.1	PUTATIVE TWO COMPONENT SENSOR HISTIDINE KINASE SENX3
fragment_1888	580614	580637	23	NA	NA	NA	senX3	MB0500	+	CAB5248207.1	PUTATIVE TWO COMPONENT SENSOR HISTIDINE KINASE SENX3
fragment_1889	580638	580874	236	-0.124718	0.0863821	0.53927	senX3	MB0500	+	CAB5248207.1	PUTATIVE TWO COMPONENT SENSOR HISTIDINE KINASE SENX3
fragment_1890	580875	581018	143	0.0596065	0.716822	0.944511	senX3	MB0500	+	CAB5248207.1	PUTATIVE TWO COMPONENT SENSOR HISTIDINE KINASE SENX3
fragment_1891	581019	581591	572	-0.00725254	0.933198	0.989702	senX3	MB0500	+	CAB5248207.1	PUTATIVE TWO COMPONENT SENSOR HISTIDINE KINASE SENX3
fragment_1892	581592	582069	477	-0.314204	0.610261	0.914722	senX3; regX3	MB0500; MB0501	+; +	CAB5248207.1; CAB5248208.1	PUTATIVE TWO COMPONENT SENSOR HISTIDINE KINASE SENX3; TWO COMPONENT SENSORY TRANSDUCTION PROTEIN REGX3 (TRANSCRIPTIONAL REGULATORY PROTEIN) (PROBABLY LUXR-FAMILY)
fragment_1893	582070	582236	166	0.0487809	0.717586	0.944511	regX3	MB0501	+	CAB5248208.1	TWO COMPONENT SENSORY TRANSDUCTION PROTEIN REGX3 (TRANSCRIPTIONAL REGULATORY PROTEIN) (PROBABLY LUXR-FAMILY)
fragment_1894	582237	582709	472	0.113603	0.0249259	0.340093	regX3;	MB0501; MB0502C	+; -	CAB5248208.1; CAB5248209.1	TWO COMPONENT SENSORY TRANSDUCTION PROTEIN REGX3 (TRANSCRIPTIONAL REGULATORY PROTEIN) (PROBABLY LUXR-FAMILY); PROBABLE OXIDOREDUCTASE GMC-TYPE
fragment_1895	582710	582731	21	NA	NA	NA		MB0502C	-	CAB5248209.1	PROBABLE OXIDOREDUCTASE GMC-TYPE
fragment_1896	582732	582808	76	0.319441	0.38774	0.825372		MB0502C	-	CAB5248209.1	PROBABLE OXIDOREDUCTASE GMC-TYPE
fragment_1897	582809	582901	92	0.229865	0.548388	0.9026		MB0502C	-	CAB5248209.1	PROBABLE OXIDOREDUCTASE GMC-TYPE
fragment_1898	582902	583006	104	0.020608	0.922275	0.987275		MB0502C	-	CAB5248209.1	PROBABLE OXIDOREDUCTASE GMC-TYPE
fragment_1899	583007	583026	19	NA	NA	NA		MB0502C	-	CAB5248209.1	PROBABLE OXIDOREDUCTASE GMC-TYPE
fragment_1900	583027	583144	117	-0.0208731	0.916932	0.986264		MB0502C	-	CAB5248209.1	PROBABLE OXIDOREDUCTASE GMC-TYPE
fragment_1901	583145	583762	617	-0.477809	0.0304944	0.368008		MB0502C	-	CAB5248209.1	PROBABLE OXIDOREDUCTASE GMC-TYPE
fragment_1902	583763	584342	579	0.00312004	0.959196	0.994151		MB0502C	-	CAB5248209.1	PROBABLE OXIDOREDUCTASE GMC-TYPE
fragment_1903	584343	584458	115	0.0784669	0.588532	0.912768		MB0502C	-	CAB5248209.1	PROBABLE OXIDOREDUCTASE GMC-TYPE
fragment_1904	584459	584556	97	0.195303	0.430947	0.854609	;	MB0502C; MB0503C	-; -	CAB5248209.1; CAB5248210.1	PROBABLE OXIDOREDUCTASE GMC-TYPE; HYPOTHETICAL PROTEIN
fragment_1905	584557	584951	394	-0.0348094	0.653587	0.928408	;	MB0503C; MB0504C	-; -	CAB5248210.1; CAB5248211.1	HYPOTHETICAL PROTEIN; conserved protein
fragment_1906	584952	585333	381	-0.000813975	0.992778	0.998312		MB0504C	-	CAB5248211.1	conserved protein
fragment_1907	585334	585485	151	-0.133728	0.31968	0.78355		MB0504C	-	CAB5248211.1	conserved protein
fragment_1908	585486	585518	32	NA	NA	NA		MB0504C	-	CAB5248211.1	conserved protein
fragment_1909	585519	586575	1056	NA	NA	NA	;	MB0504C; MB0506C	-; -	CAB5248211.1; CAB5248213.1	conserved protein; CONSERVED HYPOTHETICAL PROTEIN
fragment_1910	586576	586917	341	0.0135431	0.906578	0.983123		MB0506C	-	CAB5248213.1	CONSERVED HYPOTHETICAL PROTEIN
fragment_1911	586918	587100	182	-0.0253319	0.824186	0.965962		MB0506C	-	CAB5248213.1	CONSERVED HYPOTHETICAL PROTEIN
fragment_1912	587101	587586	485	-0.0173088	0.658482	0.930243	; ppx1	MB0506C; MB0507	-; +	CAB5248213.1; CAB5248214.1	CONSERVED HYPOTHETICAL PROTEIN; Exopolyphosphatase (EC
fragment_1913	587587	587628	41	NA	NA	NA	ppx1	MB0507	+	CAB5248214.1	Exopolyphosphatase (EC
fragment_1914	587629	587662	33	NA	NA	NA	ppx1	MB0507	+	CAB5248214.1	Exopolyphosphatase (EC
fragment_1915	587663	587703	40	NA	NA	NA	ppx1	MB0507	+	CAB5248214.1	Exopolyphosphatase (EC
fragment_1916	587704	587719	15	NA	NA	NA	ppx1	MB0507	+	CAB5248214.1	Exopolyphosphatase (EC
fragment_1917	587720	588064	344	-0.0528497	0.656769	0.930085	ppx1	MB0507	+	CAB5248214.1	Exopolyphosphatase (EC
fragment_1918	588065	588488	423	-0.0073262	0.903408	0.982397	ppx1	MB0507	+	CAB5248214.1	Exopolyphosphatase (EC
fragment_1919	588489	588557	68	-1.03298	0.186958	0.68569	ppx1;	MB0507; MB0508	+; +	CAB5248214.1; CAB5248215.1	Exopolyphosphatase (EC; PROBABLE CONSERVED TRANSMEMBRANE PROTEIN
fragment_1920	588558	588675	117	-0.492557	0.00529165	0.162843		MB0508	+	CAB5248215.1	PROBABLE CONSERVED TRANSMEMBRANE PROTEIN
fragment_1921	588676	588781	105	-0.0697414	0.71904	0.944529		MB0508	+	CAB5248215.1	PROBABLE CONSERVED TRANSMEMBRANE PROTEIN
fragment_1922	588782	588915	133	-0.14357	0.342723	0.798626		MB0508	+	CAB5248215.1	PROBABLE CONSERVED TRANSMEMBRANE PROTEIN
fragment_1923	588916	589581	665	-0.0947234	0.501517	0.882665	;	MB0508; MB0509	+; +	CAB5248215.1; CAB5248216.1	PROBABLE CONSERVED TRANSMEMBRANE PROTEIN; AP endonuclease, family protein 2
fragment_1924	589582	589632	50	NA	NA	NA		MB0509	+	CAB5248216.1	AP endonuclease, family protein 2
fragment_1925	589633	590421	788	0.195151	0.0134575	0.262803	;	MB0509; MB0510	+; +	CAB5248216.1; CAB5248217.1	AP endonuclease, family protein 2; TesB-like acyl-CoA thioesterase 3
fragment_1926	590422	590555	133	-0.103767	0.428255	0.85333		MB0510	+	CAB5248217.1	TesB-like acyl-CoA thioesterase 3
fragment_1927	590556	590643	87	-0.155953	0.626355	0.920313		MB0510	+	CAB5248217.1	TesB-like acyl-CoA thioesterase 3
fragment_1928	590644	590778	134	-0.139247	0.27629	0.752976		MB0510	+	CAB5248217.1	TesB-like acyl-CoA thioesterase 3
fragment_1929	590779	590832	53	NA	NA	NA		MB0510	+	CAB5248217.1	TesB-like acyl-CoA thioesterase 3
fragment_1930	590833	590928	95	0.0398282	0.851077	0.971442		MB0510	+	CAB5248217.1	TesB-like acyl-CoA thioesterase 3
fragment_1931	590929	591225	296	-0.16269	0.257606	0.739511		MB0510	+	CAB5248217.1	TesB-like acyl-CoA thioesterase 3
fragment_1932	591226	591579	353	-0.0456934	0.642588	0.926854	proC	MB0511	+	CAB5248218.1	PROBABLE PYRROLINE-5-CARBOXYLATE REDUCTASE PROC (P5CR) (P5C REDUCTASE)
fragment_1933	591580	591684	104	-0.119032	0.49376	0.879959	proC	MB0511	+	CAB5248218.1	PROBABLE PYRROLINE-5-CARBOXYLATE REDUCTASE PROC (P5CR) (P5C REDUCTASE)
fragment_1934	591685	591942	257	0.0185084	0.750583	0.952792	proC	MB0511	+	CAB5248218.1	PROBABLE PYRROLINE-5-CARBOXYLATE REDUCTASE PROC (P5CR) (P5C REDUCTASE)
fragment_1935	591943	592101	158	-0.156366	0.234183	0.72303	proC	MB0511	+	CAB5248218.1	PROBABLE PYRROLINE-5-CARBOXYLATE REDUCTASE PROC (P5CR) (P5C REDUCTASE)
fragment_1936	592102	592683	581	0.0663057	0.238688	0.72566	proC;	MB0511; MB0512A	+; +	CAB5248218.1; CAB5248220.1	PROBABLE PYRROLINE-5-CARBOXYLATE REDUCTASE PROC (P5CR) (P5C REDUCTASE); 30S small ribosomal subunit
fragment_1937	592684	592749	65	NA	NA	NA		MB0512A	+	CAB5248220.1	30S small ribosomal subunit
fragment_1938	592750	593693	943	0.177796	0.742793	0.951738	galE2	MB0513	+	CAB5248221.1	POSSIBLE UDP-GLUCOSE 4-EPIMERASE GALE2 (GALACTOWALDENASE) (UDP-GALACTOSE 4-EPIMERASE) (URIDINE DIPHOSPHATE GALACTOSE 4-EPIMERASE) (URIDINE DIPHOSPHO-GALACTOSE 4-EPIMERASE)
fragment_1939	593694	594764	1070	NA	NA	NA	galE2;	MB0513; MB0514	+; +	CAB5248221.1; CAB5248222.1	POSSIBLE UDP-GLUCOSE 4-EPIMERASE GALE2 (GALACTOWALDENASE) (UDP-GALACTOSE 4-EPIMERASE) (URIDINE DIPHOSPHATE GALACTOSE 4-EPIMERASE) (URIDINE DIPHOSPHO-GALACTOSE 4-EPIMERASE); Phospholipid/glycerol acyltransferase
fragment_1940	594765	595349	584	0.0375081	0.556218	0.907309	; cmaA2	MB0514; MB0515C	+; -	CAB5248222.1; CAB5248223.1	Phospholipid/glycerol acyltransferase; CYCLOPROPANE-FATTY-ACYL-PHOSPHOLIPID SYNTHASE 2 CMAA2 (CYCLOPROPANE FATTY ACID SYNTHASE) (CFA SYNTHASE) (CYCLOPROPANE MYCOLIC ACID SYNTHASE 2) (MYCOLIC ACID TRANS-CYCLOPROPANE SYNTHETASE)
fragment_1941	595350	595730	380	-0.010002	0.831282	0.968436	cmaA2	MB0515C	-	CAB5248223.1	CYCLOPROPANE-FATTY-ACYL-PHOSPHOLIPID SYNTHASE 2 CMAA2 (CYCLOPROPANE FATTY ACID SYNTHASE) (CFA SYNTHASE) (CYCLOPROPANE MYCOLIC ACID SYNTHASE 2) (MYCOLIC ACID TRANS-CYCLOPROPANE SYNTHETASE)
fragment_1942	595731	595745	14	NA	NA	NA	cmaA2	MB0515C	-	CAB5248223.1	CYCLOPROPANE-FATTY-ACYL-PHOSPHOLIPID SYNTHASE 2 CMAA2 (CYCLOPROPANE FATTY ACID SYNTHASE) (CFA SYNTHASE) (CYCLOPROPANE MYCOLIC ACID SYNTHASE 2) (MYCOLIC ACID TRANS-CYCLOPROPANE SYNTHETASE)
fragment_1943	595746	595806	60	NA	NA	NA	cmaA2	MB0515C	-	CAB5248223.1	CYCLOPROPANE-FATTY-ACYL-PHOSPHOLIPID SYNTHASE 2 CMAA2 (CYCLOPROPANE FATTY ACID SYNTHASE) (CFA SYNTHASE) (CYCLOPROPANE MYCOLIC ACID SYNTHASE 2) (MYCOLIC ACID TRANS-CYCLOPROPANE SYNTHETASE)
fragment_1944	595807	595835	28	NA	NA	NA	cmaA2	MB0515C	-	CAB5248223.1	CYCLOPROPANE-FATTY-ACYL-PHOSPHOLIPID SYNTHASE 2 CMAA2 (CYCLOPROPANE FATTY ACID SYNTHASE) (CFA SYNTHASE) (CYCLOPROPANE MYCOLIC ACID SYNTHASE 2) (MYCOLIC ACID TRANS-CYCLOPROPANE SYNTHETASE)
fragment_1945	595836	595895	59	NA	NA	NA	cmaA2	MB0515C	-	CAB5248223.1	CYCLOPROPANE-FATTY-ACYL-PHOSPHOLIPID SYNTHASE 2 CMAA2 (CYCLOPROPANE FATTY ACID SYNTHASE) (CFA SYNTHASE) (CYCLOPROPANE MYCOLIC ACID SYNTHASE 2) (MYCOLIC ACID TRANS-CYCLOPROPANE SYNTHETASE)
fragment_1946	595896	596139	243	-0.0357219	0.698543	0.94071	cmaA2;	MB0515C; MB0516C	-; -	CAB5248223.1; CAB5248224.1	CYCLOPROPANE-FATTY-ACYL-PHOSPHOLIPID SYNTHASE 2 CMAA2 (CYCLOPROPANE FATTY ACID SYNTHASE) (CFA SYNTHASE) (CYCLOPROPANE MYCOLIC ACID SYNTHASE 2) (MYCOLIC ACID TRANS-CYCLOPROPANE SYNTHETASE); UPF0336 protein
fragment_1947	596140	596241	101	0.148876	0.694194	0.939804		MB0516C	-	CAB5248224.1	UPF0336 protein
fragment_1948	596242	596611	369	0.00792447	0.961671	0.994151		MB0516C	-	CAB5248224.1	UPF0336 protein
fragment_1949	596612	596829	217	-0.264637	0.0012019	0.0698635	serB1	MB0517C	-	CAB5248225.1	POSSIBLE PHOSPHOSERINE PHOSPHATASE SERB1 (PSP) (O-PHOSPHOSERINE PHOSPHOHYDROLASE) (PSPASE)
fragment_1950	596830	597236	406	-0.00468597	0.967662	0.994632	serB1	MB0517C	-	CAB5248225.1	POSSIBLE PHOSPHOSERINE PHOSPHATASE SERB1 (PSP) (O-PHOSPHOSERINE PHOSPHOHYDROLASE) (PSPASE)
fragment_1951	597237	597619	382	-0.064479	0.569604	0.910702	serB1	MB0517C	-	CAB5248225.1	POSSIBLE PHOSPHOSERINE PHOSPHATASE SERB1 (PSP) (O-PHOSPHOSERINE PHOSPHOHYDROLASE) (PSPASE)
fragment_1952	597620	597753	133	-0.194879	0.266474	0.74628	serB1	MB0517C	-	CAB5248225.1	POSSIBLE PHOSPHOSERINE PHOSPHATASE SERB1 (PSP) (O-PHOSPHOSERINE PHOSPHOHYDROLASE) (PSPASE)
fragment_1953	597754	597808	54	NA	NA	NA
fragment_1954	597809	598263	454	0.0167994	0.712561	0.943648	mmpS2	MB0518	+	CAB5248226.1	PROBABLE CONSERVED MEMBRANE PROTEIN MMPS2
fragment_1955	598264	598668	404	0.0647222	0.347525	0.801081	mmpS2; mmpL2	MB0518; MB0519	+; +	CAB5248226.1; CAB5248227.1	PROBABLE CONSERVED MEMBRANE PROTEIN MMPS2; PROBABLE CONSERVED TRANSMEMBRANE TRANSPORT PROTEIN MMPL2
fragment_1956	598669	599294	625	0.082517	0.27529	0.752628	mmpL2	MB0519	+	CAB5248227.1	PROBABLE CONSERVED TRANSMEMBRANE TRANSPORT PROTEIN MMPL2
fragment_1957	599295	599405	110	0.109065	0.518355	0.887854	mmpL2	MB0519	+	CAB5248227.1	PROBABLE CONSERVED TRANSMEMBRANE TRANSPORT PROTEIN MMPL2
fragment_1958	599406	599415	9	NA	NA	NA	mmpL2	MB0519	+	CAB5248227.1	PROBABLE CONSERVED TRANSMEMBRANE TRANSPORT PROTEIN MMPL2
fragment_1959	599416	600065	649	0.0856497	0.137131	0.624915	mmpL2	MB0519	+	CAB5248227.1	PROBABLE CONSERVED TRANSMEMBRANE TRANSPORT PROTEIN MMPL2
fragment_1960	600066	600153	87	-0.571112	0.117132	0.59558	mmpL2	MB0519	+	CAB5248227.1	PROBABLE CONSERVED TRANSMEMBRANE TRANSPORT PROTEIN MMPL2
fragment_1961	600154	600165	11	NA	NA	NA	mmpL2	MB0519	+	CAB5248227.1	PROBABLE CONSERVED TRANSMEMBRANE TRANSPORT PROTEIN MMPL2
fragment_1962	600166	600671	505	-0.0173871	0.788584	0.959832	mmpL2	MB0519	+	CAB5248227.1	PROBABLE CONSERVED TRANSMEMBRANE TRANSPORT PROTEIN MMPL2
fragment_1963	600672	601270	598	0.0420874	0.559609	0.907569	mmpL2;	MB0519; MB0520	+; +	CAB5248227.1; CAB5248228.1	PROBABLE CONSERVED TRANSMEMBRANE TRANSPORT PROTEIN MMPL2; Glutaredoxin-like domain-containing protein PA3033
fragment_1964	601271	601318	47	NA	NA	NA		MB0520	+	CAB5248228.1	Glutaredoxin-like domain-containing protein PA3033
fragment_1965	601319	601406	87	-0.165135	0.570117	0.910903		MB0520	+	CAB5248228.1	Glutaredoxin-like domain-containing protein PA3033
fragment_1966	601407	601458	51	NA	NA	NA		MB0520	+	CAB5248228.1	Glutaredoxin-like domain-containing protein PA3033
fragment_1967	601459	601573	114	-0.125206	0.461133	0.86934		MB0520	+	CAB5248228.1	Glutaredoxin-like domain-containing protein PA3033
fragment_1968	601574	601841	267	-0.162226	0.0808781	0.531959	hemA	MB0521	+	CAB5248229.1	probable glutamyl-trna reductase hema (glutr)
fragment_1969	601842	602350	508	-0.0326437	0.549034	0.9026	hemA	MB0521	+	CAB5248229.1	probable glutamyl-trna reductase hema (glutr)
fragment_1970	602351	602605	254	-0.117407	0.150468	0.639978	hemA	MB0521	+	CAB5248229.1	probable glutamyl-trna reductase hema (glutr)
fragment_1971	602606	602777	171	-0.188846	0.111403	0.587239	hemA	MB0521	+	CAB5248229.1	probable glutamyl-trna reductase hema (glutr)
fragment_1972	602778	602810	32	NA	NA	NA	hemA	MB0521	+	CAB5248229.1	probable glutamyl-trna reductase hema (glutr)
fragment_1973	602811	602836	25	NA	NA	NA	hemA	MB0521	+	CAB5248229.1	probable glutamyl-trna reductase hema (glutr)
fragment_1974	602837	602867	30	NA	NA	NA	hemA	MB0521	+	CAB5248229.1	probable glutamyl-trna reductase hema (glutr)
fragment_1975	602868	603034	166	0.0353875	0.779045	0.957794	hemA; hemC	MB0521; MB0523	+; +	CAB5248229.1; CAB5248230.1	probable glutamyl-trna reductase hema (glutr); PROBABLE PORPHOBILINOGEN DEAMINASE HEMC (PBG) (HYDROXYMETHYLBILANE SYNTHASE) (HMBS) (PRE-UROPORPHYRINOGEN SYNTHASE)
fragment_1976	603035	603389	354	-0.114591	0.420849	0.845753	hemC	MB0523	+	CAB5248230.1	PROBABLE PORPHOBILINOGEN DEAMINASE HEMC (PBG) (HYDROXYMETHYLBILANE SYNTHASE) (HMBS) (PRE-UROPORPHYRINOGEN SYNTHASE)
fragment_1977	603390	603779	389	-0.00585597	0.916894	0.986264	hemC	MB0523	+	CAB5248230.1	PROBABLE PORPHOBILINOGEN DEAMINASE HEMC (PBG) (HYDROXYMETHYLBILANE SYNTHASE) (HMBS) (PRE-UROPORPHYRINOGEN SYNTHASE)
fragment_1978	603780	603866	86	-0.0912583	0.753609	0.953609	hemC	MB0523	+	CAB5248230.1	PROBABLE PORPHOBILINOGEN DEAMINASE HEMC (PBG) (HYDROXYMETHYLBILANE SYNTHASE) (HMBS) (PRE-UROPORPHYRINOGEN SYNTHASE)
fragment_1979	603867	603890	23	NA	NA	NA	hemC	MB0523	+	CAB5248230.1	PROBABLE PORPHOBILINOGEN DEAMINASE HEMC (PBG) (HYDROXYMETHYLBILANE SYNTHASE) (HMBS) (PRE-UROPORPHYRINOGEN SYNTHASE)
fragment_1980	603891	603899	8	NA	NA	NA	hemC	MB0523	+	CAB5248230.1	PROBABLE PORPHOBILINOGEN DEAMINASE HEMC (PBG) (HYDROXYMETHYLBILANE SYNTHASE) (HMBS) (PRE-UROPORPHYRINOGEN SYNTHASE)
fragment_1981	603900	603914	14	NA	NA	NA	hemC	MB0523	+	CAB5248230.1	PROBABLE PORPHOBILINOGEN DEAMINASE HEMC (PBG) (HYDROXYMETHYLBILANE SYNTHASE) (HMBS) (PRE-UROPORPHYRINOGEN SYNTHASE)
fragment_1982	603915	604624	709	0.0292712	0.561908	0.907569	hemC; hemD	MB0523; MB0524	+; +	CAB5248230.1; CAB5248231.1	PROBABLE PORPHOBILINOGEN DEAMINASE HEMC (PBG) (HYDROXYMETHYLBILANE SYNTHASE) (HMBS) (PRE-UROPORPHYRINOGEN SYNTHASE); PROBABLE UROPORPHYRIN-III C-METHYLTRANSFERASE HEMD (UROPORPHYRINOGEN III METHYLASE) (UROGEN III METHYLASE) (SUMT) (UROGEN III METHYLASE) (UROM)
fragment_1983	604625	604822	197	-0.0277533	0.776085	0.957229	hemD	MB0524	+	CAB5248231.1	PROBABLE UROPORPHYRIN-III C-METHYLTRANSFERASE HEMD (UROPORPHYRINOGEN III METHYLASE) (UROGEN III METHYLASE) (SUMT) (UROGEN III METHYLASE) (UROM)
fragment_1984	604823	605176	353	-0.151809	0.140528	0.630406	hemD	MB0524	+	CAB5248231.1	PROBABLE UROPORPHYRIN-III C-METHYLTRANSFERASE HEMD (UROPORPHYRINOGEN III METHYLASE) (UROGEN III METHYLASE) (SUMT) (UROGEN III METHYLASE) (UROM)
fragment_1985	605177	605436	259	0.0235098	0.794357	0.961184	hemD	MB0524	+	CAB5248231.1	PROBABLE UROPORPHYRIN-III C-METHYLTRANSFERASE HEMD (UROPORPHYRINOGEN III METHYLASE) (UROGEN III METHYLASE) (SUMT) (UROGEN III METHYLASE) (UROM)
fragment_1986	605437	605723	286	-0.0290018	0.781623	0.95838	hemD	MB0524	+	CAB5248231.1	PROBABLE UROPORPHYRIN-III C-METHYLTRANSFERASE HEMD (UROPORPHYRINOGEN III METHYLASE) (UROGEN III METHYLASE) (SUMT) (UROGEN III METHYLASE) (UROM)
fragment_1987	605724	606400	676	0.0733201	0.235339	0.723922	hemB	MB0525	+	CAB5248232.1	PROBABLE DELTA-AMINOLEVULINIC ACID DEHYDRATASE HEMB (PORPHOBILINOGEN SYNTHASE) (ALAD) (ALADH)
fragment_1988	606401	606476	75	0.110088	0.769113	0.955085	hemB	MB0525	+	CAB5248232.1	PROBABLE DELTA-AMINOLEVULINIC ACID DEHYDRATASE HEMB (PORPHOBILINOGEN SYNTHASE) (ALAD) (ALADH)
fragment_1989	606477	606811	334	-0.026538	0.794787	0.961268	hemB;	MB0525; MB0526	+; +	CAB5248232.1; CAB5248233.1	PROBABLE DELTA-AMINOLEVULINIC ACID DEHYDRATASE HEMB (PORPHOBILINOGEN SYNTHASE) (ALAD) (ALADH); POSSIBLE CONSERVED TRANSMEMBRANE PROTEIN
fragment_1990	606812	606977	165	0.0434799	0.739664	0.949976		MB0526	+	CAB5248233.1	POSSIBLE CONSERVED TRANSMEMBRANE PROTEIN
fragment_1991	606978	607115	137	-0.0798062	0.537609	0.897444		MB0526	+	CAB5248233.1	POSSIBLE CONSERVED TRANSMEMBRANE PROTEIN
fragment_1992	607116	607157	41	NA	NA	NA		MB0526	+	CAB5248233.1	POSSIBLE CONSERVED TRANSMEMBRANE PROTEIN
fragment_1993	607158	607205	47	NA	NA	NA		MB0526	+	CAB5248233.1	POSSIBLE CONSERVED TRANSMEMBRANE PROTEIN
fragment_1994	607206	607371	165	-0.112379	0.424645	0.850057	;	MB0526; MB0527	+; +	CAB5248233.1; CAB5248234.1	POSSIBLE CONSERVED TRANSMEMBRANE PROTEIN; POSSIBLE TRANSMEMBRANE PROTEIN
fragment_1995	607372	607538	166	0.0512435	0.688377	0.939462		MB0527	+	CAB5248234.1	POSSIBLE TRANSMEMBRANE PROTEIN
fragment_1996	607539	608611	1072	NA	NA	NA	;	MB0527; MB0528	+; +	CAB5248234.1; CAB5248235.1	POSSIBLE TRANSMEMBRANE PROTEIN; CONSERVED 13E12 REPEAT FAMILY PROTEIN
fragment_1997	608612	608881	269	NA	NA	NA		MB0528	+	CAB5248235.1	CONSERVED 13E12 REPEAT FAMILY PROTEIN
fragment_1998	608882	608964	82	NA	NA	NA		MB0528	+	CAB5248235.1	CONSERVED 13E12 REPEAT FAMILY PROTEIN
[truncated: 12,236 more rows]
