# Supplementary material for: Control of replication and gene expression by ADP-ribosylation of DNA in Mycobacterium tuberculosis
Source: EMBO J. 2025 May 8;44(12):3468–91. doi: 10.1038/s44318-025-00451-y (PMC12170906; doi:10.1038/s44318-025-00451-y)
Supplement: Supplementary file 5 — Dataset EV2 [file 44318_2025_451_MOESM5_ESM.xlsx]

## Sheet: Legend
Dataset EV2. Differentially expressed (DE) genes in Mycobacterium tuberculosis ΔdarTdarG compared to wild-type in different conditions: Log phase growth in 7H9; stationary phase growth in 7H9; Sautons medium with and without TPEN zinc chelator.
ID	Gene identity from M. tuberculosis H37Rv (NC_000962)
log2FoldChange	Log2 fold change in ΔDarTG compared to wild-type M.tuberculosis
pvalue	P value from Wald Test
FDR padj	Benjamini Hochberg adjusted P value
DE	Differentially Expressed genes

## Sheet: ReadMe Log & stationary
Mtb wild-type vs darTdarG-KO RNA-Seq Differential Expression Analysis _ Overview
Overview of experimental set-up
		Biological replicate 1	Biological replicate 2	Biological replicate 3	Biological replicate 4
7H9	Log phase (6 days)	wt 1	wt 2	wt 3	wt 4	M. tuberculosis GC1237 wild-type
		DDarTG 1	DDarTG 2	DDarTG 3	DDarTG 4	M. tuberculosis GC1237 DdarTG
7H9	Stationary phase (20 days)	S1	S2	S3	S4	M. tuberculosis GC1237 wild-type
		S5	S6	S7	S8	M. tuberculosis GC1237 DdarTG
Notes to experimental procedure (see material and methods for detailed information)
	→ RNA was depleted of ribosomal RNA, fragmented and random primed for first and second strand cDNA synthesis.
	→ cDNA was end repaired, 5’ phosphorylated and dA-tailed before adapter ligation, PCR enrichment and sequencing on Illumina NovaSeq (GENEWIZ).
Notes to analysis procedure (see material and methods section for further information)
	→ Reads were trimmed and aligned to the M. tuberculosis H37Rv (NC_000962).
	→ After extraction of gene hit counts, DESeq2 was used to compare gene expression between M. tuberculosis GC1237 wild-type and M. tuberculosis GC1237 DdarTG
	→ The Wald test was used to generate p-values and log2 fold changes
	→ The Benjamini Hochberg procedure was use to calculate adjusted p-values (FDR padj), excluding Rv0059 and Rv0060 which were knocked out
	→ Genes with an adjusted p-value (FDR padj) < 0.05 and absolute log2 fold change <-0.8 > 0.8 were called as differentially expressed genes for each comparison.
Data accession
	→ GSE number: GSE283124

## Sheet: DE Log Phase
Differentially expressed genes M. tuberculosis DarTG-KO vs wild-type in log phase growth
ID	log2FoldChange	pvalue	FDR padj	ΔDarTG 5	ΔDarTG 6	ΔDarTG 7	ΔDarTG 8	WT 1	WT 2	WT 3	WT 4
Rv0060	-4.27745	0		269.115	238.726	245.648	249.083	4551.2	4492.95	5128.38	5290.12		KO'd
Rv0059	-3.33085	0		174.826	219.037	219.881	250.789	2196.37	2010.57	2203.2	2316.36		KO'd

## Sheet: DE Stationary phase
Differentially expressed genes M. tuberculosis DarTG-KO vs wild-type in stationary phase "growth"
ID	log2FoldChange	pvalue	FDR padj	S1 wild-type	S2 wild-type	S3 wild-type	S4 wild-type	S5 ΔDarTG	S6 ΔDarTG	S7 ΔDarTG	S8 ΔDarTG
Rv0060	-3.79996	6.97155e-125		752.657	821.988	941.866	1012.52	64.4807	53.372	58.6402	77.0619		KO'd
Rv0059	-3.29784	9.36766e-53		177.344	203.732	229.324	205.355	11.379	25.6596	22.7559	23.6323		KO'd
rpmB2	-2.94332	1.55847e-33	2.03017e-30	684.041	447.807	639.575	500.554	61.636	55.4248	56.0145	123.299		zur reg
rpsN2	-2.64371	1.94387e-26	1.89917e-23	874.053	525.467	863.687	723.022	104.307	94.4274	84.897	195.224		zur reg
rpsR2	-2.5214	4.16127e-41	8.13111e-38	482.418	376.198	562.141	363.65	74.9114	96.4802	63.0163	78.0894		zur reg
PPE3	-2.2681	1.58787e-52	6.20539e-49	5671.84	4753.41	7178.28	5340.67	988.072	1183.42	1327.72	1264.84		zur reg
Rv0106	-1.89179	3.21379e-24	2.5119e-21	1047.17	723.148	993.24	695.927	241.803	221.699	176.796	293.863		zur reg
PE5	-1.39025	3.98325e-23	2.59442e-20	553.145	409.481	515.979	420.693	173.529	203.224	168.043	181.866		zur reg
eccD3	-1.31618	1.1123e-21	5.43359e-19	2325.53	1586.49	1788.43	1601.49	689.375	750.288	727.313	766.509		zur reg
rpmB1	-1.3009	7.82273e-05	0.00524263	40.1135	33.283	29.0378	19.9651	18.0167	14.3694	10.5027	7.19245		zur reg
pheU	-1.23545	3.79166e-05	0.00315272	39.0579	35.3001	47.6517	42.7824	9.48246	24.6332	24.5063	11.3024
glyU	-1.204	0.000172705	0.00950609	27.4461	23.1972	32.7605	34.2259	11.379	16.4222	16.6293	6.16496
rpmG1	-1.1977	1.36963e-14	3.34533e-12	368.411	306.607	382.703	362.224	170.684	143.694	119.031	187.004		zur reg
espG3	-1.14154	2.87266e-17	9.35528e-15	3837.18	2829.05	3191.92	2785.13	1542.8	1333.27	1262.95	1593.64		zur reg
Rv2990c	-1.13592	2.97564e-18	1.05716e-15	4776.68	4373.18	5706.29	4606.24	2066.23	2108.2	2010.4	2674.56		zur reg
PPE4	-1.13007	7.26213e-16	1.89203e-13	2248.47	1665.16	2010.31	1624.3	942.557	839.583	729.939	939.128		zur reg
mycP3	-1.04556	2.17429e-16	6.06938e-14	3443.43	2623.3	2747.42	2469.97	1382.54	1266.56	1295.34	1523.77		zur reg
eccE3	-1.03898	9.66399e-14	2.22158e-11	1874.78	1307.11	1600.8	1344.79	753.856	731.813	664.297	834.324		zur reg
Rv0281	-1.03672	1.58754e-21	6.89345e-19	1892.73	1761.98	2283.56	1842.49	913.161	918.615	960.123	1003.86		zur reg
eccB3	-1.02089	4.12647e-17	1.24048e-14	3707.34	2826.03	3282.76	2896.37	1521.94	1437.97	1522.02	1784.75		zur reg
esxG	-1.00665	7.46082e-07	0.000107988	2555.65	1859.81	2231.44	1811.12	1238.41	920.668	688.803	1363.48		zur reg
eccC3	-0.96123	2.85774e-09	5.58403e-07	7993.15	6186.59	7861.79	6212	3670.66	3437.36	2804.23	4602.14		zur reg
Rv2059	-0.95546	8.1003e-19	3.1656e-16	732.6	647.505	722.966	638.884	374.557	339.734	321.208	381.2		zur reg
PE_PGRS57	-0.897216	1.9544e-11	4.0199e-09	1516.92	1331.32	1215.12	1162.25	697.909	609.673	838.467	658.623
mcr3	-0.889717	0.00062386	0.0236703	584.813	792.739	849.54	791.474	260.768	584.013	535.639	248.653
Rv1004c	-0.874159	1.46458e-08	2.72552e-06	1505.31	1249.62	1005.15	1116.62	580.327	597.356	792.08	689.448
esxH	-0.849914	1.39729e-05	0.00156957	6045.53	4511.35	4828.46	4497.85	3223.09	2189.28	1978.89	3641.43		zur reg
eccA3	-0.848706	2.44296e-12	5.30394e-10	13060.1	10616.3	10860.9	10093.8	6274.54	5417.26	6006.68	7085.59		zur reg
Rv0738	-0.836548	1.52759e-05	0.00157101	694.598	479.073	463.115	393.598	255.078	328.443	330.836	222.966
MTS2823	-0.834372	1.93982e-06	0.000244542	3.05215e+06	2.52194e+06	1.81626e+06	2.19057e+06	1.3408e+06	1.02989e+06	1.47601e+06	1.52654e+06
frdB	-0.820005	0.000247483	0.0123535	50.6697	60.5145	59.5646	51.3389	42.6711	29.7652	25.3816	28.7698
ahpC	0.850062	1.82319e-06	0.000237501	656.595	790.722	717.009	1025.35	1736.24	1056.15	1436.25	1512.47
mazE8	0.850718	9.9179e-05	0.00625148	60.1703	72.6173	74.4558	96.9734	158.357	140.615	86.6474	160.289
cyp121	0.876191	8.61881e-07	0.000120294	146.731	187.595	169.759	228.173	325.248	354.103	252.94	406.887
Rv0061c	1.23648	5.23225e-23	2.92109e-20	567.923	672.719	747.536	819.996	1532.37	1743.83	1725.07	1609.05

## Sheet: ReadMe untreated & TPEN
Mtb wild-type vs darTdarG-KO RNA-Seq Differential Expression Analysis _ Overview
Overview of experimental set-up
		Biological replicate 1	Biological replicate 2	Biological replicate 3	Biological replicate 4
Sauton's	Untreated	wt 1	wt 2	wt 3	wt 4	M. tuberculosis GC1237 wild-type
		DDarTG 1	DDarTG 2	DDarTG 3	DDarTG 4	M. tuberculosis GC1237 DdarTG
Sauton's	TPEN treatment	WT TPEN1	WT TPEN2	WT TPEN3	WT TPEN4	M. tuberculosis GC1237 wild-type
		ΔDarTG TPEN1	ΔDarTG TPEN2	ΔDarTG TPEN3	ΔDarTG TPEN4	M. tuberculosis GC1237 DdarTG
Notes to experimental procedure (see material and methods for detailed information)
	→ RNA was depleted of ribosomal RNA, fragmented and random primed for first and second strand cDNA synthesis.
	→ cDNA was end repaired, 5’ phosphorylated and dA-tailed before adapter ligation, PCR enrichment and sequencing on Illumina NovaSeq (GENEWIZ).
Notes to analysis procedure (see material and methods section for further information)
	→ Reads were trimmed and aligned to the M. tuberculosis H37Rv (NC_000962).
	→ After extraction of gene hit counts, DESeq2 was used to compare gene expression between M. tuberculosis GC1237 wild-type and M. tuberculosis GC1237 DdarTG
	→ The Wald test was used to generate p-values and log2 fold changes
	→ The Benjamini Hochberg procedure was use to calculate adjusted p-values (FDR padj), excluding Rv0059 and Rv0060 which were knocked out
	→ Genes with an adjusted p-value (FDR padj) < 0.05 and absolute log2 fold change <-0.5 > 0.5 were called as differentially expressed genes for each comparison.
Data accession
	→ GSE number: GSE283122

## Sheet: DE untreated
Differentially expressed genes M. tuberculosis DarTG-KO vs wild-type in Sautons medium
ID	log2FoldChange	pvalue	FDR padj	ΔDarTG 1	ΔDarTG 2	ΔDarTG 3	ΔDarTG 4	WT 1	WT 2	WT 3	WT 4
Rv0059	-3.73273	0		133.241	105.873	99.979	109.506	1535.36	1449.75	1390.97	1527.67		KO'd
Rv0060	-3.72594	0		234.56	226.974	241.283	256.494	3217.72	3088.38	3176.23	3230.96		KO'd
Rv0061c	0.849917	6.88337e-43	2.70861e-39	5840.4	5096.4	5344.21	6008.87	3188.55	2871.48	3195.15	3110.79

## Sheet: DE TPEN
Differentially expressed genes M. tuberculosis DarTG-KO vs wild-type in Sautons + TPEN
ID	log2FoldChange	pvalue	FDR padj	ΔDarTG TPEN1	ΔDarTG TPEN2	ΔDarTG TPEN3	ΔDarTG TPEN4	WT TPEN1	WT TPEN2	WT TPEN3	WT TPEN4
Rv0059	-3.66119	2.17e-254		109.371	72.5165	99.7005	106.966	1080.15	1318.91	1163.89	1378.61		KO'd
Rv0060	-3.59585	0		265.97	218.738	207.07	211.323	2588.19	2716.79	2697.99	2832.4		KO'd
PPE3	-0.683951	4.81e-05	0.0025571	1052.7	1175.72	1247.21	883.556	1500.1	2196.67	1768.35	1535.81		zur reg
Rv2990c	-0.528803	1.58e-06	0.00014893	2618.69	2845.97	2863.51	2480.22	3426.1	4608.47	4003.36	3552.95		zur reg
rpmB2	-0.515013	0.000708759	0.0181919	82.0282	76.0828	89.1552	61.7446	98.2856	115.28	128.607	96.6591		zur reg
Rv3312A	0.552615	1.94e-10	5.4514e-08	502.112	538.524	655.722	653.971	417.962	369.44	412.462	410.069
Rv2661c	0.563624	0.0013808	0.0292046	1543.62	1417.04	1317.2	1825.38	771.393	1251.74	986.601	1119.88
Rv0061c	0.840807	2.37e-59	9.32358e-56	4850.85	4973.92	4375.32	4679.54	2462.1	2693.19	2598.78	2781.63
