# Supplementary material for: Control of replication and gene expression by ADP-ribosylation of DNA in Mycobacterium tuberculosis
Source: EMBO J. 2025 May 8;44(12):3468–91. doi: 10.1038/s44318-025-00451-y (PMC12170906; doi:10.1038/s44318-025-00451-y)
Supplement: Supplementary file 9 — Source data Fig. 1 [file 44318_2025_451_MOESM9_ESM.zip]

Archive with 11 entries (11 files):
- Figure 1/1A/Fig1A.xlsx
- Figure 1/1B/Images/S1_2.00kV_0.10nA_15000×_ETD_114.tif
- Figure 1/1B/Images/S2_2.00kV_0.10nA_15000×_ETD_205.tif
- Figure 1/1B/Quantification/Fig1B.xlsx
- Figure 1/1C/Fig1C.xlsx
- Figure 1/1D/TIFFS/T0.tif
- Figure 1/1D/TIFFS/T15.tif
- Figure 1/1D/TIFFS/T16.tif
- Figure 1/1D/TIFFS/T56.tif
- Figure 1/1D/TIFFS/T70.tif
- Figure 1/1D/TIFFS/T71.tif
