# Supplementary material for: Control of replication and gene expression by ADP-ribosylation of DNA in Mycobacterium tuberculosis
Source: EMBO J. 2025 May 8;44(12):3468–91. doi: 10.1038/s44318-025-00451-y (PMC12170906; doi:10.1038/s44318-025-00451-y)
Supplement: Supplementary file 9 — Source data Fig. 1 [file 44318_2025_451_MOESM9_ESM.zip › Figure 1/1A/Fig1A.xlsx]

## Sheet: Figure 1A
	Figure 1 A source Data
	n=3 culture replicates, cfu/ml
	Time (days)	Vector Control			Vector Control + ATC			darG sgRNA			darG sgRNA + ATC
	0	400000	450000	650000	450000	450000	600000	5000000	10000000	4250000	7000000	10000000	5250000
	1	2250000	4500000	4500000	5000000	5000000	4250000	13000000	18750000	13250000	57500	80000	72500
	2	16500000	9000000	8000000	14000000	17500000	22500000	13750000	16000000	17000000	9000	14500	13000
	3	90000000	70000000	62500000	45000000	60000000	60000000	17250000	22500000	15750000	75000	15250	12500
	n = 3 culture replicates, normalised DNA per well
	Time (days)	2521 0ng/ml ATC			2521 200ng/ml ATC			5982 0ng/ml ATC			5982 200ng/ml ATC
	0	0	0.17435	0.048088	0.08947	0.301484	0.186168	0	0.017912	0.00987	0.024033	0	0.010327
	1	0.031778	0	0	0.017742	0.025796	0.154807	0.03848	0.072951	0.013119	0.053928	0.057109	0
	2	0.171742	0.098234	0.353484	0.177349	0.112986	0.396435	0.313376	0.285186	0.251094	0.181206	0.216436	0.148354
	3	0.874935	1	1	1	0.952024	1.00866	1	1	1	0.384942	0.348791	0.275249
