# Supplementary material for: Control of replication and gene expression by ADP-ribosylation of DNA in Mycobacterium tuberculosis
Source: EMBO J. 2025 May 8;44(12):3468–91. doi: 10.1038/s44318-025-00451-y (PMC12170906; doi:10.1038/s44318-025-00451-y)
Supplement: Supplementary file 9 — Source data Fig. 1 [file 44318_2025_451_MOESM9_ESM.zip › Figure 1/1B/Quantification/Fig1B.xlsx]

## Sheet: Figure 1B plotted data
	Figure 1B Source Data plotted
	Cell length (µm)
	N=3 Independent Experiments
	darGsgRNA + ATC	darGsgRNA	Vector Control + ATC	Vector Control
	6.74325	2.63364	2.65073	2.58303
	5.71683	1.62146	1.75342	1.54032
	4.33751	1.49284	1.76425	1.89405
	Total bacilli measured
	darG sgRNA + ATC	darG sgRNA	Vector Control + ATC	Vector Control
	348	362	353	358

## Sheet: Figure 1B measurements
	Figure 1B Source Data all measurements
	N=3 independent experiments, with 2-3 culture replicates per experiment
	Measurement is in µm
				EXPERIMENT 1					EXPERIMENT 2					EXPERIMENT 3
				Vector	Vector + ATC	darGsgRNA	darG sgRNA + ATC		Vector	Vector + ATC	darGsgRNA	darG sgRNA + ATC		Vector	Vector + ATC	darGsgRNA	darG sgRNA + ATC
	Culture 1			3.58228	3.70734	4.56728	7.61601		1.75057	1.6419	2.30038	5.50487		1.50956	1.82671	2.91209	4.37924
				1.86418	3.82532	3.1112	12.8902		2.15563	1.24671	1.69829	7.36468		1.79411	0.966076	1.36918	5.2626
				1.4762	3.59867	3.55361	9.92278		1.47753	1.82228	1.16361	6.02962		3.54532	1.98133	1.83652	4.81089
				2.62013	3.59867	1.8319	9.73696		1.4612	1.7631	1.41525	4.90924		2.47044	1.81019	1.72171	4.54443
				2.64987	3.58139	1.70873	9.0619		1.18911	1.0438	1.07778	12.6234		1.68139	1.77329	1.64557	4.55741
				4.39146	3.86905	1.05487	8.53468		1.18911	1.40101	2.46513	12.1743		1.85848	1.97829	1.33063	3.51538
				2.88405	3.12696	2.71519	3.16456		1.26582	1.89981	1.4612	5.66095		2.34475	1.13221	2.06063	5.16513
				2.72146	2.9224	4.48608	2.68221		1.44329	1.98133	2.21519	11.1651		1.3969	1.65044	1.31702	2.8481
				2.46032	4.69892	1.44202	4.02089		1.42791	1.24829	2.17962	6.38956		2.42975	1.12152	1.84525	3.0857
				2.60513	3.71481	3.16905	9.58772		1.22234	2.01835	1.1619	10.1723		2.02886	1.30481	1.34114	5.41798
				3.30089	1.09259	3.70734	11.1306		1.74835	1.21576	2.09627	8.86076		1.3343	1.77215	1.27373	3.29114
				1.99165	1.33513	3.28842	11.0294		1.91044	2.13506	1.70418	5.265		1.3343	2.52924	1.19418	7.29418
				2.24228	1.97728	1.14627	7.41779		3.21342	1.28152	1.20089	6.46683		1.84525	1.35892	1.42228	7.45918
				1.17538	2.93608	0.954747	6.40589		1.66437	2.28202	1.01266	4.21589		2.00146	1.81348	2.2688	2.98747
				3.44342	2.61418	3.46019	3.455		1.30481	1.81241	0.793038	3.87937		2.65899	1.2531	2.06937	4.28329
				1.31006	2.69266	2.37563	6.75525		0.881013	1.72171	1.02057	6.22222		1.67095	1.13221	1.53082	5.20373
				3.43614	2.76823	1.81241	5.83101		1.26582	1.92494	1.70418	2.18241		2.28202	2.77905	1.56316	5.85158
				2.7057	3.22785	2.90652	14.2387		1.37373	1.75513	0.851519	1.71354		2.53165	1.58608	2.28285	7.11684
				1.73766	4.40861	4.62025	3.97475		2.48196	1.32158	1.62722	5.29304		2.75949	2.32721	1.1824	6.11013
				1.56968	2.49335	2.02633	6.38582		1.4519	1.63335	1.50443	5.65671		1.14101	1.22234	1.84525	3.79747
				1.87373	2.14817	2.75949	2.89209		1.01614	1.02057	1.58734	4.76494		1.31702	1.75854	1.87861	3.97475
				2.46468	2.48854	2.40589	15.7258		0.831139	1.53994	0.660759	5.82589		1.3343	1.07778	1.52165	2.43158
				3.84867	2.41652	2.36475	5.49576		1.59221	0.921519	2.02924	4.1469		1.02665	1.30323	1.17728	6.71006
				3.11348	4.64209	2.62563	6.84601		1.75601	1.44462	1.92911	8.42152		2.86671	1.1619	0.964051	3.04323
				5.15772	3.41747	2.79127	9.81316		1.97728	1.04766	1.61361	5.03949		1.13221	1.67215	1.52424	2.44468
				3.6231	3.07987	1.36335	11.6083		2.29563	1.83981	2.18608	5.92709		1.01614	1.28152	1.01968	4.72348
				2.22962	2.69247	1.86146	4.64747		1.8119	1.71937	2.29424	5.46652		1.10994	0.966076	0.902025	4.03829
				2.87329	2.9257	3.23278	8.60854		1.13221	2.59804	1.07595	4.85405		1.60335	1.75057	0.760696	5.57108
				3.9	3.10291	2.92032	4.82013		0.848101	2.02532	1.92494	9.36063		1.20823	1.83981	1.24095	2.71785
				4.1469	2.32184	3.69753	8.61133		1.79411	1.44329	1.14101	7.56772		2.88652	1.52949	1.86082	2.60956
				2.40842	1.86418	1.43209	8.61595		2.37791	1.48158	1.07411	8.18696		0.987722	1.52424	1.76057	10.5286
				4.34551	4.07342	1.09259	5.10272		1.43709	2.07323	1.79905	3.62968		1.3343	2.12285	1.45494	2.48696
				3.58032	2.64987	1.17728	17.0923		1.26582	1.30323	1.78228	4.27019		0.881013	1.35449	1.01968	2.68519
				2.20797	4.69703	3.18924	6.32658		1.61734	3.35443	1.39386	10.0288		1.79013	1.19418	1.57025	3.5262
				3.25013	3.90108	1.49658	4.53759		1.20918	0.707595	1.30481	14.1792		3.71405	1.35892	1.83044	7.81538
				2.83044	3.23	1.3607	2.65823		1.30323	1.29861	0.721646	2.85551		1.37373	1.30481	2.03671	4.3038
				1.86899	2.01297	1.84209	6.30627		1.0007	0.899557	0.860823	3.88551		1.68987	1.67095	1.34823	3.05899
				3.08829	3.4143	1.56177	6.25272		0.494304	2.5419	1.59361	7.05487		1.52133	2.28285	1.43709	4.78506
				1.47209	3.38924	2.32221	8.41557		1.53082	2.1219	1.30481	4.40114		1.20823	1.67095	1.0481	2.81057
				1.49373	2.80519	1.76665	10.4291		0.738101	1.98741	1.15494			2.32184	1.4612	0.987722	4.53759
				3.68722	2.00057	2.86734	5.61829		0.772595	1.1824	1.84525			1.85272	3.89949	1.67348	10.2093
				1.55677	3.05899	4.62538	10.3844		1.5974	1.60114	1.39386			2.15646	1.78228	2.26829
				1.34114	3.37551	2.91354	6.26297		1.26582	0.738101	0.957785			1.63854	1.30323	0.981392
				1.74139	2.0393	3.20785	8.00576		1.61361	1.24671	0.906203			1.6962	2.06937	1.41525
				7.36817	2.83044	4.18975	5.77304		1.10532	1.76538	1.3881			1.61221	2.08766	1.69462
				3.22722	3.12234	3.63259	11.3537		1.0007	1.38949	0.988608			1.85076	2.19411	1.28329
				2.28202	3.51202	2.90373	4.74475		1.22437	1.22886	0.860823			1.97006	1.89639	1.09702
				4.65177	1.61221	2.18924	10.813		1.83044	1.43494	1.94152			1.61221	2.88899	1.79411
				2.72665	3.39234	3.21342	3.74006		1.28608	1.87962	1.88817			1.89639	1.44202	1.24956
				1.83981	3.94013	2.37639	5.78551		1.82557	1.35304	2.12665			1.87373	2.16962	1.22652
							9.74272		1.00291		1.52949
							6.81665		1.60392		1.82671
							3.455		1.22437		2.22962
							6.72791		1.13221		1.81348
							4.65437		1.11399		1.25627
							2.5126		1.30804		1.58734
							6.45443				1.98133
							6.58715
							3.31297
							5.15272
							11.2722
	Culture 2			2.38329	3.81639	2.66861	8.88785		1.99165	1.79063	2.28202	5.09525		2.13487	1.83981	2.24481	4.64823
				4.38677	2.13506	2.82918	8.86525		1.90823	1.97639	2.09247	8.2157		2.24228	5.50779	1.64316	6.9588
				2.045	3.07987	2.53304	6.30627		2.34943	1.7238	1.52032	4.7788		1.49538	1.79241	0.810506	5.79089
				3.04848	3.31177	2.62146	5.43715		1.83981	2.41095	1.84525	7.68354		1.41462	1.9712	0.764747	1.60335
				2.63475	3.29114	2.25177	4.40861		2.5474	2.11646	1.65044	6.44513		5.62937	1.31702	1.53994	4.38576
				4.32981	4.57278	2.02532	6.07728		1.02057	1.07823	2.82266	10.2918		2.00589	1.81019	0.849114	3.44342
				1.45709	3.11158	2.30487	8.44411		1.52949	3.3143	1.66133	4.47627		1.41462	2.18241	1.07595	4.37032
				1.97728	2.78481	3.32557	10.3155		0.934494	1.82557	1.36918	4.51146		1.28538	1.89981	0.849114	3.95456
				2.72817	1.28152	3.62968	7.80513		1.50044	2.29753	1.45709	6.26551		1.52133	1.35892	2.30386	3.98057
				5.19949	2.22329	2.92449	11.1744		1.0438	2.34051	1.56316	5.16513		3.33842	1.58608	0.699051	2.0393
				3.5831	0.721646	2.25177	11.6483		2.06937	0.811646	1.44601	3.81063		1.02665	2.73253	1.16361	6.92291
				3.54089	1.9712	1.73968	7.28702		0.636076	1.31411	2.43487	5.10506		2.56658	0.968165	1.08892	3.17101
				2.43487	2.78051	1.68779	10.8485		3.14994	1.76057	1.56316	4.37443		2.50481	2.06063	1.88817	3.47943
				2.68221	3.72291	2.56241	7.03418		1.92494	0.877975	1.41525	4.08462		1.68779	1.44329	0.597089	1.86804
				1.75968	3.00215	2.39873	6.11798		2.32721	2.27848	1.6888	5.88747		2.47044	2.34943	0.68462	3.29222
				3.00082	4.10418	2.5707	4.44481		2.64994	1.94823	1.44462	7.11146		1.12589	1.30481	1.44601	7.06646
				2.55133	3.13272	2.38684	7.0988		2.55133	1.45494	2.32114	3.11671		1.61221	1.87962	1.21576	5.25127
				3.46715	4.24804	1.40449	12.4913		1.7631	2.59076	1.49373	2.04108		1.55601	1.34557	1.84848	3.9424
				2.24753	4.37032	3.53424	8.83994		1.58228	1.98354	1.73791	4.30563		1.54918	1.33513	1.96608	4.15221
				2.6507	2.73329	2.90987	6.84601		1.83981	2.88032	3.05702	4.42133		1.85076	1.30481	2.14165	2.1519
				3.00684	1.4612	1.92437	6.56519		2.04304	2.08937	1.7631	5.51905		0.912785	1.58228	0.886076	4.92063
				3.39658	2.86563	1.63854	12.9566		1.0438	2.12025	1.16361	5.05854		1.87373	0.672785	0.988608	2.16139
				3.54715	2.91759	7.02247	9.05924		1.24348	1.77418	1.86899	4.93222		3.98861	1.08152	2.03234	2.9062
				3.57354	2.41006	2.87044	6.32658		2.64994	1.09462	2.63399	5.00481		1.78817	1.24671	2.2343	2.66861
				3.66272	2.12665	3.73791	5.24513		2.28639	1.09785	2.07323	4.62721		1.86804	1.32158	1.19937	4.01177
				5.05576	0.82519	2.15146	6.11405		1.34557	1.48158	1.78228	2.77399		1.77418	2.02633	1.89639	7.0831
				2.00146	0.721646	1.88696	3.58475		1.87962	2.32411	1.74595	4.4924		2.04108	2.99146	1.59221	3.82082
				1.30481	2.65899	3.36285	6.245		1.50443	1.68038	1.28	5.60089		2.16304	1.79905	1.45677	4.45665
				1.75057	1.33063	3.02506	3.56462		0.906203	2.65956	1.70418	10.873		1.85848	1.70418	1.7212	0.716076
				5.22101	2.06158	3.63259	10.9221		0.912785	2.53519	1.42228	2.84677		1.65797	1.56702	1.4519	2.02886
				3.02873	2.87886	2.92937	7.60551		1.07411	1.68779	1.50975	6.18051		1.18146	3.49538	0.868861	1.79411
				1.67215	0.851519	3.01563	6.06671		2.19703	2.33595	0.879241	6.49133		1.68779	2.19335	2.15146	2.15146
				1.56316	1.84525	2.53867	5.46506		0.762152	2.31722	0.810506	6.00816		1.56968	1.47209	1.19937	3.9338
				1.73791	2.87051	2.28006	5.73127		1.39386	1.79013	1.39817	5.77304		1.44202	1.40532	1.73152	5.57215
				2.37576	5.11443	2.37639	6.29487		1.45709	1.2524	1.39817	3.82646		1.82557	1.10532	2.56241	3.37766
				1.66494	1.05335	2.78608	5.37342		1.64557	1.65044	1.52949	5.47222		2.34475	1.11975	1.34259	1.85076
				2.10392	2.6226	1.79411	6.1831		1.98639	2.5631	1.92911	1.90386		1.94278	0.860823	0.82519	1.8119
				2.12285	1.1824	2.20867	5.27563		1.20253	1.24671	1.06095	10.7663		1.90949	1.08152	1.78342	4.26722
				1.27373	2.86215	2.18924	8.77899		1.38228	1.77665	2.20797	5.21025		2.98354	1.33063	2.28202	7.61551
				1.61361	3.04848	2.68057	5.02038		0.82519	2.21063	0.699051	5.42253		2.08424	1.0438	1.58228	4.18975
				3.29114	3.62532	2.78994	9.12975		1.88177	2.28202	1.9712	2.92937		1.59221	5.3469	2.33405	4.90108
				1.52949	4.40728	2.83677	4.98196		1.53082	2.29335	1.30481	0.932089		2.4531	1.65044	0.707595	7.54082
				1.34114	1.77329	1.97006	9.49367		1.29089	1.48158	1.92494	2.09614		1.92437	2.04108	2.25905	7.46108
				2.52057	4.02532	2.13487	9.50715		1.06095	2.0381	1.96608	1.77418		2.11475	1.84848	1.52165	3.2574
				4.2438	3.00747	2.055	7.41671		1.4762	1.28152	1.70418	7.51247		2.34627	1.92494	0.68462	5.10253
				2.10392	2.48209	3.40177	7.20519		1.81019	1.38228	2.32114	3.42684		1.41462	1.70418	1.87861	6.4688
				2.86918	2.24753	3.92291	5.10272		1.34259	3.17025	2.22601	2.5443		1.78019	2.18241	0.968165	5.55297
				1.73968	1.22886	2.04108	6.72791		1.70886	1.77329	1.49373	1.94823		1.79411	2.1519	1.54127	2.37791
				2.47044	2.1943	3.16316	13.6808		2.0381	1.62101	1.61361			1.62981	1.8119	1.63335	2.27222
				1.82171	3.2581	2.20867	3.51709		1.30481	1.6419	1.33513			1.92437	1.3343	1.10715	3.29114
									1.22234	2.665	1.81241						1.77418
									1.58228	1.10532	0.957785						2.4531
										1.50443	2.5443						3.01563
											2.24481						1.22873
											1.64557						5.11437
																	4.32443
																	4.07627
																	7.39506
																	4.12317
	Culture 3			2.95918	1.5832	2.87677	6.34202
				2.01835	2.1309	2.045	6.92032
				5.87108	1.41173	1.30323	5.73095
				1.98741	0.641026	1.35449	3.88551
				1.5974	2.29519	5.30816	5.47968
				3.70563	1.54378	4.70443	2.06063
				3.80797	1.26429	4.31127	4.93671
				3.54487	3.10154	2.30038	3.84987
				1.71006	1.37038	3.29114	2.49658
				3.31177	1.6343	1.75513	8.54873
				1.97728	1.82211	2.33405	2.89209
				1.66228	1.97891	3.24209	2.21063
				1.70873	2.67776	2.43158	10.2656
				1.66437	1.55045	1.84525	7.28918
				2.29253	1.83564	2.31772	4.35563
				1.06095	1.77301	2.10392	6.45076
				1.10532	1.1341	3.07272	7.12696
				1.25627	2.02711	2.35202	5.97089
				1.21576	1.58712	2.15285	8.69373
				3.22848	3.04603	2.30386	5.21911
				3.34006	2.19263	1.26582	5.37342
				3.24766	2.7234	2.73032	5.76468
				2.42582	4.59077	2.45778	5.1262
				2.63399	2.78269	2.28202	5.64532
				2.02633	3.11115	1.36918	6.38582
				1.71006	1.96769	1.47753	5.73127
				1.75057	1.64179	2.14165	2.70899
				1.53994	2.01173	2.78051	3.13405
				2.12753	2.67154	2.93196	2.37829
				2.30994	1.84897	2.95506	5.37791
				2.23766	3.09583	2.26437	6.48665
				1.50975	2.78404	2.02633	5.66798
				3.90411	2.48013	1.81241	2.98747
				3.85456	3.91487	4.0988	2.32721
				2.1943	3.86135	3.62475	6.96317
				1.75854	2.39468	3.62032	7.2074
				1.57209	1.99532	3.99184	6.3657
				2.38329	2.0316	3.06747	4.42854
				2.00146	2.83865	1.56316	4.83671
				1.66494	2.2907	1.4612	7.90203
				1.70297	2.33071	2.13506	6.50639
				2.94392	2.92635	1.83544	8.09829
				1.04468	2.11442	2.7038	3.40835
				1.45494	1.47577	3.23342	3.11348
				2.03627	2.86673	2.41798	5.45627
				1.46228	2.40019	2.73842	4.17911
				2.6569	2.20756	3.02506	10.648
				1.76259	1.72603	2.44728	5.06329
				1.98627	1.89833	2.51753	10.5337
				2.44177	3.3259	6.20582	4.37215
				Experiment 1					Experiment 2					Experiment 3
				Vector	Vector + ATC	darGsgRNA	darG sgRNA + ATC		Vector	Vector + ATC	darGsgRNA	darG sgRNA + ATC		Vector	Vector + ATC	darGsgRNA	darG sgRNA + ATC
	Mean Culture 1			2.80734	3.04692	2.58642	7.34128		1.44312	1.60679	1.51942	6.4517		1.82203	1.70677	1.5208	4.68278
	Mean Culture 2			2.67433	2.64707	2.66272	7.39039		1.63751	1.90006	1.72349	4.98196		1.96607	1.82174	1.46489	3.99224
	Mean Culture 3			2.26742	2.2582	2.65177	5.49807
				Vector	Vector + ATC	darGsgRNA	darG sgRNA + ATC		Vector	Vector + ATC	darGsgRNA	darG sgRNA + ATC		Vector	Vector + ATC	darGsgRNA	darG sgRNA + ATC
	Experimental Average			2.58303	2.65073	2.63364	6.74325		1.54032	1.75342	1.62145	5.71683		1.89405	1.76425	1.49284	4.33751
				Vector	Vector + ATC	darGsgRNA	darG sgRNA + ATC		Vector	Vector + ATC	darGsgRNA	darG sgRNA + ATC		Vector	Vector + ATC	darGsgRNA	darG sgRNA + ATC
	Bacilli measured per experiment			150	150	150	161		108	103	112	87		100	100	100	100
				Vector	Vector + ATC	darGsgRNA	darG sgRNA + ATC
	Total bacilli measured			358	353	362	348
