# Supplementary material for: Control of replication and gene expression by ADP-ribosylation of DNA in Mycobacterium tuberculosis
Source: EMBO J. 2025 May 8;44(12):3468–91. doi: 10.1038/s44318-025-00451-y (PMC12170906; doi:10.1038/s44318-025-00451-y)
Supplement: Supplementary file 9 — Source data Fig. 1 [file 44318_2025_451_MOESM9_ESM.zip › Figure 1/1C/Fig1C.xlsx]

## Sheet: Figure 1C Plotted Data
	Figure 1C source data
	Normalised growth for 7 days in a microtitre plate n=3 culture replicates
	[ATC] ng/ml	Culture 1	Culture 2	Culture 3
	0	1.04661	0.876831	1.07656
	0.25	1.04461	0.73502	1.03862
	0.5	1.23635	0.694075	1.01265
	1	0.95972	0.542277	0.874834
	2	0.238682	0.171771	0.362517
	4	0.124834	0.079893	0.170772
	8	0.105859	0.067909	0.108855
	16	0.092876	0.061917	0.100866
	32	0.081891	0.064913	0.106858
	64	0.080892	0.067909	0.099867
	128	0.070905	0.05992	0.094874
	Normalised growth for 7 days after re-seeding and diluting in culture medium +/- ATC
	Day	0ng/ml ATC			4ng/ml ATC
		Culture 1	Culture 2	Culture 3	Culture 1	Culture 2	Culture 3
	0	0.042611	0.030627	0.046606	0.042611	0.030627	0.046606
	7	0.500664	0.348535	0.51731	0.103194	0.035952	0.115846
