# Supplementary material for: Control of replication and gene expression by ADP-ribosylation of DNA in Mycobacterium tuberculosis
Source: EMBO J. 2025 May 8;44(12):3468–91. doi: 10.1038/s44318-025-00451-y (PMC12170906; doi:10.1038/s44318-025-00451-y)
Supplement: Supplementary file 10 — Source data Fig. 2 [file 44318_2025_451_MOESM10_ESM.zip]

Archive with 6 entries (6 files):
- Figure 2/2A/2A blot cropping.pdf
- Figure 2/2A/2A DNA cropping.pdf
- Figure 2/2A/Antibody.Tif
- Figure 2/2A/Blot cropping.pptx
- Figure 2/2A/DNA cropping.pptx
- Figure 2/2A/DNA.tif
