# Supplementary material for: Control of replication and gene expression by ADP-ribosylation of DNA in Mycobacterium tuberculosis
Source: EMBO J. 2025 May 8;44(12):3468–91. doi: 10.1038/s44318-025-00451-y (PMC12170906; doi:10.1038/s44318-025-00451-y)
Supplement: Supplementary file 11 — Source data Fig. 3 [file 44318_2025_451_MOESM11_ESM.zip]

Archive with 3 entries (3 files):
- Figure 3/Fig 3A.tif
- Figure 3/Figure 3B Source Data.tif
- Figure 3/Figure 3C Source Data.tif
