# Supplementary material for: Control of replication and gene expression by ADP-ribosylation of DNA in Mycobacterium tuberculosis
Source: EMBO J. 2025 May 8;44(12):3468–91. doi: 10.1038/s44318-025-00451-y (PMC12170906; doi:10.1038/s44318-025-00451-y)
Supplement: Supplementary file 12 — Source data Fig. 4 [file 44318_2025_451_MOESM12_ESM.zip]

Archive with 8 entries (8 files):
- Figure 4/Figure 4B Source data.tif
- Figure 4/4C/Figure 4C upper gel cropping.tif
- Figure 4/4C/rpmB2 crop area.pdf
- Figure 4/4C/rpmB2 cropping.pptx
- Figure 4/4C/rpmB2.tif
- Figure 4/4C/rv2059 crop area.pdf
- Figure 4/4C/rv2059 cropping.pptx
- Figure 4/4C/Rv2059.tif
