# Supplementary material for: Control of replication and gene expression by ADP-ribosylation of DNA in Mycobacterium tuberculosis
Source: EMBO J. 2025 May 8;44(12):3468–91. doi: 10.1038/s44318-025-00451-y (PMC12170906; doi:10.1038/s44318-025-00451-y)
Supplement: Supplementary file 13 — Figure EV1 Source Data [file 44318_2025_451_MOESM13_ESM.zip]

Archive with 1 entries (1 files):
- Figure EV1/Figure EV1.xlsx
