# Supplementary material for: Control of replication and gene expression by ADP-ribosylation of DNA in Mycobacterium tuberculosis
Source: EMBO J. 2025 May 8;44(12):3468–91. doi: 10.1038/s44318-025-00451-y (PMC12170906; doi:10.1038/s44318-025-00451-y)
Supplement: Supplementary file 13 — Figure EV1 Source Data [file 44318_2025_451_MOESM13_ESM.zip › Figure EV1/Figure EV1.xlsx]

## Sheet: Figure S1
	Extended Data Figure 1
	n = 3 replicate cultures
(A)	OD600nm
	0ng/ml ATC	200ng/ml ATC
	0.683	0.726
	0.703	0.664
	0.715	0.683
(B)	Culture cfu/ml
	0ng/ml ATC	200ng/ml ATC
	95560333	1688973
	102000000	2522348
	88893333	2689023
(C)	Total gDNA yield (µg)
	0ng/ml ATC	200ng/ml ATC
	287.5	167.5
	226.25	95
	262.5	96.25
