# Supplementary material for: Control of replication and gene expression by ADP-ribosylation of DNA in Mycobacterium tuberculosis
Source: EMBO J. 2025 May 8;44(12):3468–91. doi: 10.1038/s44318-025-00451-y (PMC12170906; doi:10.1038/s44318-025-00451-y)
Supplement: Supplementary file 14 — Figure EV2 Source Data [file 44318_2025_451_MOESM14_ESM.zip › Figure EV5/Figure EV5.xlsx]

## Sheet: Extended Data 2
	Figure EV5
	n=3 pulldowns
	Yield of gDNA fragments from pulldown with anti-ADPr (E6F6A) (ng)
	Culture treatment
	-ATC	+ ATC
	32.75	48
	33.46	46.5
	29.4133	48.1333
